# Supplementary material for: Comparative analysis of teratogen-induced malformations and gene expression across zebrafish strains in early development
Source: Toxicol Rep. 2025 Aug 21;15:102117. doi: 10.1016/j.toxrep.2025.102117 (PMC12410486; doi:10.1016/j.toxrep.2025.102117)
Supplement: Supplementary file 1 — Supplementary material [file mmc1.xlsx]

## Sheet: Table S1
	Supplementary Table S1. Sample sizes (n) used in MEFL testing.
	Valproic acid	1 uM	2 uM	5 uM	10 uM	20 uM	50 uM	100 uM	200 uM	500 uM
	AB	20	20	20	20	20	20	20	20	20
	TU	20	20	20	20	20	20	20	20	20
	RW	20	20	20	20	20	20	20	20	20
	WIK	20	20	20	20	20	20	20	20	20
	PET	20	20	20	20	20	20	20	20	20
	Hydroxyurea	1 mM	2 mM	5 mM	10 mM	20 mM	50 mM	100 mM
	AB	15	15	15	15	15	15	15
	TU	20	20	20	20	20	20	20
	RW	20	20	20	20	20	20	20
	WIK	20	20	20	20	20	20	20
	PET	20	20	20	20	20	20	20
	Methotrexate	1 uM	2 uM	5 uM	10 uM	20 uM	50 uM	100 uM	200 uM
	AB	20	20	20	20	20	20	20	20
	TU	20	20	20	20	20	20	20	20
	RW	20	20	20	20	20	20	20	20
	WIK	20	20	20	20	20	20	20	20
	PET	20	20	20	20	20	20	20	20
	Acitretin	0.1 nM	0.2 nM	0.5 nM	1 nM	2 nM	5 nM	10 nM	20 nM	50 nM	100 nM
	AB	20	20	20	20	20	20	20	20	20	20
	TU	20	20	20	20	20	20	20	20	20	20
	RW	20	20	20	20	20	20	20	20	20	20
	WIK	20	20	20	20	20	20	20	20	20	20
	PET	20	20	20	20	20	20	20	20	20	20
	Topiramate	1 uM	2 uM	5 uM	10 uM	20 uM	50 uM	100 uM	200 uM	500 uM	1000 uM
	AB	20	20	20	20	20	20	20	20	20	20
	TU	20	20	20	20	20	20	20	20	20	20
	RW	20	20	20	20	20	20	20	20	20	20
	WIK	20	20	20	20	20	20	20	20	20	20
	PET	20	20	20	20	20	20	20	20	20	20
	Ibuprofen	0.2 uM	0.5 uM	1 uM	2 uM	5 uM	10 uM	20 uM	50 uM	100 uM
	AB	20	20	20	20	20	20	20	20	20
	TU	20	20	20	20	20	20	20	20	20
	RW	20	20	20	20	20	20	20	20	20
	WIK	20	20	20	20	20	20	20	20	20
	PET	20	20	20	20	20	12	20	20	20

## Sheet: Table S2
Supplementary Table S2. Sample sizes (n) used for RNA-Seq analysis.
Valproic acid	0 uM	1 uM	5 uM	20 uM
AB	8	8	8	8
TU	8	8	8	8
RW	8	8	8	8
WIK	8	8	8	8
PET	8	8	8	8
Hydroxyurea	0 mM	1.3 mM	6.6 mM	33 mM
AB	7	7	7	7
TU	6	6	7	7
RW	4	6	7	7
PET	7	7	7	5
Warfarin	0 uM	150 uM	300 uM
AB	7	7	7
TU	7	7	8
RW	5	5	5
PET	6	7	7

## Sheet: Table S3
Supplementary Table S3. List of transcripts downregulated by 1 µM valproic acid.
TranscriptID	gene_id	a.value	m.value	p.value	q.value	rank	estimatedDEG
ENSDART00000148787	s100a1	2.54145	-1.42539	2.11486e-06	0.0334762	2	1
ENSDART00000113628	si:ch211-240l19.8	2.69278	-2.28487	5.60962e-06	0.046411	3	1
ENSDART00000167824	timp4.3	4.30202	-1.33288	5.86405e-06	0.046411	4	1
ENSDART00000173041	timp4.3	4.30202	-1.33288	5.86405e-06	0.046411	4	1
ENSDART00000187110	timp4.3	4.30202	-1.33288	5.86405e-06	0.046411	4	1

## Sheet: Table S4
Supplementary Table S4. List of transcripts downregulated by 5 µM valproic acid.
TranscriptID	gene_id	a.value	m.value	p.value	q.value	rank	estimatedDEG
ENSDART00000134982	plp1b	6.32576	-0.972482	1.66976e-12	5.28611e-08	1	1
ENSDART00000003514	plp1b	6.32576	-0.972482	1.66976e-12	5.28611e-08	1	1
ENSDART00000051533	plp1b	6.32576	-0.972482	1.66976e-12	5.28611e-08	1	1
ENSDART00000126540	plp1b	6.32576	-0.972482	1.66976e-12	5.28611e-08	1	1
ENSDART00000121576	cpb1	9.78817	-1.28799	4.25444e-12	6.73436e-08	2	1
ENSDART00000066833	cpb1	9.78817	-1.28799	4.25444e-12	6.73436e-08	2	1
ENSDART00000077661	prss1	11.6078	-1.15068	1.40545e-11	1.48313e-07	3	1
ENSDART00000061497	si:ch211-173a9.6	6.53078	-1.25795	1.2609e-10	9.97939e-07	4	1
ENSDART00000127225	si:ch211-173a9.6	6.53078	-1.25795	1.2609e-10	9.97939e-07	4	1
ENSDART00000167288	si:ch211-173a9.6	6.53078	-1.25795	1.2609e-10	9.97939e-07	4	1
ENSDART00000126737	cd59	5.85802	-1.03847	4.03901e-10	2.55734e-06	5	1
ENSDART00000173900	cd59	5.85802	-1.03847	4.03901e-10	2.55734e-06	5	1
ENSDART00000061481	ela2l	11.6607	-1.3337	7.54116e-10	3.97896e-06	6	1
ENSDART00000079293	ela2l	11.6607	-1.3337	7.54116e-10	3.97896e-06	6	1
ENSDART00000145572	ela2l	11.6607	-1.3337	7.54116e-10	3.97896e-06	6	1
ENSDART00000037346	ctrb1	11.8949	-1.03225	1.31534e-09	5.94872e-06	7	1
ENSDART00000134525	ctrb1	11.8949	-1.03225	1.31534e-09	5.94872e-06	7	1
ENSDART00000193469	ctrb1	11.8949	-1.03225	1.31534e-09	5.94872e-06	7	1
ENSDART00000109251	mpz	5.34878	-1.14554	1.89144e-09	7.48489e-06	8	1
ENSDART00000136818	mpz	5.34878	-1.14554	1.89144e-09	7.48489e-06	8	1
ENSDART00000132682	mpz	5.34878	-1.14554	1.89144e-09	7.48489e-06	8	1
ENSDART00000137253	mpz	5.34878	-1.14554	1.89144e-09	7.48489e-06	8	1
ENSDART00000163040	mpz	5.34878	-1.14554	1.89144e-09	7.48489e-06	8	1
ENSDART00000056372	mpz	5.34878	-1.14554	1.89144e-09	7.48489e-06	8	1
ENSDART00000184684	mpz	5.34878	-1.14554	1.89144e-09	7.48489e-06	8	1
ENSDART00000166923	mpz	5.34878	-1.14554	1.89144e-09	7.48489e-06	8	1
ENSDART00000077635	si:ch211-103n10.5	5.76121	-1.24696	5.0444e-09	1.72479e-05	9	1
ENSDART00000156561	si:ch73-106l15.4	1.13246	-2.54398	5.44821e-09	1.72479e-05	10	1
ENSDART00000154927	cuzd1.2	3.4616	-1.5165	7.74896e-09	2.23015e-05	11	1
ENSDART00000154629	cuzd1.2	3.4616	-1.5165	7.74896e-09	2.23015e-05	11	1
ENSDART00000153819	cuzd1.2	3.4616	-1.5165	7.74896e-09	2.23015e-05	11	1
ENSDART00000156107	cuzd1.2	3.4616	-1.5165	7.74896e-09	2.23015e-05	11	1
ENSDART00000022139	zgc:136461	10.5315	-1.17365	8.67779e-09	2.28934e-05	12	1
ENSDART00000149658	mbpa	7.22814	-0.772157	1.18255e-08	2.87977e-05	13	1
ENSDART00000148424	mbpa	7.22814	-0.772157	1.18255e-08	2.87977e-05	13	1
ENSDART00000148797	mbpa	7.22814	-0.772157	1.18255e-08	2.87977e-05	13	1
ENSDART00000151272	mbpa	7.22814	-0.772157	1.18255e-08	2.87977e-05	13	1
ENSDART00000149639	mbpa	7.22814	-0.772157	1.18255e-08	2.87977e-05	13	1
ENSDART00000148445	mbpa	7.22814	-0.772157	1.18255e-08	2.87977e-05	13	1
ENSDART00000128196	mbpa	7.22814	-0.772157	1.18255e-08	2.87977e-05	13	1
ENSDART00000150168	mbpa	7.22814	-0.772157	1.18255e-08	2.87977e-05	13	1
ENSDART00000149259	mbpa	7.22814	-0.772157	1.18255e-08	2.87977e-05	13	1
ENSDART00000151442	mbpa	7.22814	-0.772157	1.18255e-08	2.87977e-05	13	1
ENSDART00000052556	mbpa	7.22814	-0.772157	1.18255e-08	2.87977e-05	13	1
ENSDART00000064204	cpa4	9.19305	-1.13502	1.7659e-08	3.99319e-05	14	1
ENSDART00000144341	c6ast4	10.932	-1.11271	2.69928e-08	5.28038e-05	15	1
ENSDART00000173943	c6ast4	10.932	-1.11271	2.69928e-08	5.28038e-05	15	1
ENSDART00000144397	c6ast4	10.932	-1.11271	2.69928e-08	5.28038e-05	15	1
ENSDART00000074463	c6ast4	10.932	-1.11271	2.69928e-08	5.28038e-05	15	1
ENSDART00000136765	ela2	11.1107	-1.05865	2.74209e-08	5.28038e-05	16	1
ENSDART00000149466	prss59.2	13.0764	-0.908591	2.95718e-08	5.28038e-05	17	1
ENSDART00000167861	cox4i1l	5.42026	-1.08297	3.0023e-08	5.28038e-05	18	1
ENSDART00000105691	cox4i1l	5.42026	-1.08297	3.0023e-08	5.28038e-05	18	1
ENSDART00000148846	prss59.1	11.8018	-1.03891	3.2912e-08	5.48382e-05	19	1
ENSDART00000052627	npvf	4.04964	-1.4963	3.90795e-08	6.18589e-05	20	1
ENSDART00000075958	slc13a2	7.5199	-0.735695	4.9238e-08	7.42275e-05	21	1
ENSDART00000009028	ela3l	11.0691	-0.940667	6.64416e-08	9.35397e-05	22	1
ENSDART00000113628	si:ch211-240l19.8	2.45627	-3.04391	6.7958e-08	9.35397e-05	23	1
ENSDART00000099425	ctrl	10.3125	-0.955649	1.66204e-07	0.000219236	24	1
ENSDART00000133033	ctrl	10.3125	-0.955649	1.66204e-07	0.000219236	24	1
ENSDART00000040598	cel.2	8.78744	-1.06724	1.89798e-07	0.000240345	25	1
ENSDART00000155574	cuzd1.1	4.17273	-1.39203	2.86826e-07	0.000349243	26	1
ENSDART00000034377	cpa5	11.0431	-0.89433	3.48955e-07	0.000409156	27	1
ENSDART00000151326	krt17	10.3249	-0.680736	4.17935e-07	0.000465254	28	1
ENSDART00000105004	krt17	10.3249	-0.680736	4.17935e-07	0.000465254	28	1
ENSDART00000167824	timp4.3	4.35321	-1.50176	4.26192e-07	0.000465254	29	1
ENSDART00000173041	timp4.3	4.35321	-1.50176	4.26192e-07	0.000465254	29	1
ENSDART00000187110	timp4.3	4.35321	-1.50176	4.26192e-07	0.000465254	29	1
ENSDART00000194870	LO018107.1	2.41738	-1.77872	5.61867e-07	0.000592919	30	1
ENSDART00000042080	si:dkey-14d8.6	9.2822	-1.24495	7.5073e-07	0.000766665	31	1
ENSDART00000137500	si:dkey-14d8.6	9.2822	-1.24495	7.5073e-07	0.000766665	31	1
ENSDART00000143952	cel.1	9.36445	-0.94183	1.19882e-06	0.00118601	32	1
ENSDART00000145274	cel.1	9.36445	-0.94183	1.19882e-06	0.00118601	32	1
ENSDART00000140155	cel.1	9.36445	-0.94183	1.19882e-06	0.00118601	32	1
ENSDART00000173165	CR382283.1	-0.0686161	-3.79086	1.36075e-06	0.00130541	33	1
ENSDART00000054469	s100a10a	9.27807	-0.758646	1.48965e-06	0.00138704	34	1
ENSDART00000185264	s100a10a	9.27807	-0.758646	1.48965e-06	0.00138704	34	1
ENSDART00000189689	s100a10a	9.27807	-0.758646	1.48965e-06	0.00138704	34	1
ENSDART00000131467	si:ch1073-126c3.2	3.55744	-1.07712	1.65561e-06	0.00149447	35	1
ENSDART00000135535	si:ch1073-126c3.2	3.55744	-1.07712	1.65561e-06	0.00149447	35	1
ENSDART00000148171	si:ch1073-126c3.2	3.55744	-1.07712	1.65561e-06	0.00149447	35	1
ENSDART00000017756	ctsl.1	10.1312	-1.00779	1.69945e-06	0.00149447	36	1
ENSDART00000155591	ctsl.1	10.1312	-1.00779	1.69945e-06	0.00149447	36	1
ENSDART00000156158	ctsl.1	10.1312	-1.00779	1.69945e-06	0.00149447	36	1
ENSDART00000181461	ctsl.1	10.1312	-1.00779	1.69945e-06	0.00149447	36	1
ENSDART00000180178	ctsl.1	10.1312	-1.00779	1.69945e-06	0.00149447	36	1
ENSDART00000005485	krt93	2.98792	-1.42805	1.75832e-06	0.00150446	37	1
ENSDART00000147532	rbp3	8.5757	-0.759679	1.94271e-06	0.00160782	38	1
ENSDART00000142247	mlnl	4.15763	-1.0487	1.98069e-06	0.00160782	39	1
ENSDART00000140652	mlnl	4.15763	-1.0487	1.98069e-06	0.00160782	39	1
ENSDART00000148845	BX649485.4	3.22318	-1.5058	2.05247e-06	0.00162443	40	1
ENSDART00000172406	si:dkey-74k8.4	9.11807	-0.590111	2.14364e-06	0.00165521	41	1
ENSDART00000165882	si:dkey-74k8.4	9.11807	-0.590111	2.14364e-06	0.00165521	41	1
ENSDART00000171679	si:dkey-74k8.4	9.11807	-0.590111	2.14364e-06	0.00165521	41	1
ENSDART00000180889	si:dkey-74k8.4	9.11807	-0.590111	2.14364e-06	0.00165521	41	1
ENSDART00000188539	si:dkey-74k8.4	9.11807	-0.590111	2.14364e-06	0.00165521	41	1
ENSDART00000128726	eef1a1a	7.48986	-0.732776	2.35864e-06	0.00177786	42	1
ENSDART00000016121	eef1a1a	7.48986	-0.732776	2.35864e-06	0.00177786	42	1
ENSDART00000139595	eef1a1a	7.48986	-0.732776	2.35864e-06	0.00177786	42	1
ENSDART00000164533	eef1a1a	7.48986	-0.732776	2.35864e-06	0.00177786	42	1
ENSDART00000019519	ada	9.5831	-0.679971	2.47158e-06	0.00179179	43	1
ENSDART00000151644	krt91	12.343	-0.63148	2.52745e-06	0.00179179	44	1
ENSDART00000146890	krt91	12.343	-0.63148	2.52745e-06	0.00179179	44	1
ENSDART00000000221	krt91	12.343	-0.63148	2.52745e-06	0.00179179	44	1
ENSDART00000126020	spink4	8.71506	-0.786402	3.81089e-06	0.00262272	46	1
ENSDART00000168480	sycn.2	10.1151	-0.848062	4.10045e-06	0.00274445	47	1
ENSDART00000160596	tppp	2.74958	-1.45215	4.40332e-06	0.0028449	49	1
ENSDART00000111896	jac9	1.90929	-2.10991	4.66776e-06	0.00289749	51	1
ENSDART00000027213	inaa	6.08771	-0.902528	4.79876e-06	0.00292152	52	1
ENSDART00000139865	aldob	12.3762	-0.627797	5.24003e-06	0.00312998	53	1
ENSDART00000132363	aldob	12.3762	-0.627797	5.24003e-06	0.00312998	53	1
ENSDART00000138319	aldob	12.3762	-0.627797	5.24003e-06	0.00312998	53	1
ENSDART00000139103	aldob	12.3762	-0.627797	5.24003e-06	0.00312998	53	1
ENSDART00000075744	aldob	12.3762	-0.627797	5.24003e-06	0.00312998	53	1
ENSDART00000184735	aldob	12.3762	-0.627797	5.24003e-06	0.00312998	53	1
ENSDART00000100725	ahsg2	2.97721	-1.59235	5.7398e-06	0.00336501	54	1
ENSDART00000149989	pdca	5.30122	-0.805685	6.84066e-06	0.00393749	55	1
ENSDART00000171669	itln3	4.28401	-1.77221	7.89112e-06	0.00446102	56	1
ENSDART00000165193	itln3	4.28401	-1.77221	7.89112e-06	0.00446102	56	1
ENSDART00000003040	itln3	4.28401	-1.77221	7.89112e-06	0.00446102	56	1
ENSDART00000034545	cela1.3	6.31852	-1.23166	9.9731e-06	0.00553909	57	1
ENSDART00000027000	rho	10.1353	-0.968742	1.18445e-05	0.00646505	58	1
ENSDART00000132049	cela1.2	4.46468	-1.42944	1.53783e-05	0.00798109	61	1
ENSDART00000051970	grn2	3.44062	-0.919178	1.76023e-05	0.00898796	62	1
ENSDART00000151079	grn2	3.44062	-0.919178	1.76023e-05	0.00898796	62	1
ENSDART00000191736	grn2	3.44062	-0.919178	1.76023e-05	0.00898796	62	1
ENSDART00000192146	c16h2orf66	4.01219	-0.99389	1.90006e-05	0.00954793	63	1
ENSDART00000100283	aldh9a1a.1	9.9573	-0.595634	2.18826e-05	0.0108244	64	1
ENSDART00000131322	aldh9a1a.1	9.9573	-0.595634	2.18826e-05	0.0108244	64	1
ENSDART00000137838	aldh9a1a.1	9.9573	-0.595634	2.18826e-05	0.0108244	64	1
ENSDART00000171771	aldh9a1a.1	9.9573	-0.595634	2.18826e-05	0.0108244	64	1
ENSDART00000137224	cxcl11.6	1.28506	-1.40312	2.56996e-05	0.0125169	65	1
ENSDART00000181939	cxcl11.6	1.28506	-1.40312	2.56996e-05	0.0125169	65	1
ENSDART00000138213	cxcl11.6	1.28506	-1.40312	2.56996e-05	0.0125169	65	1
ENSDART00000060245	ctsh	6.73494	-0.563181	2.67992e-05	0.0128547	66	1
ENSDART00000140111	ctsh	6.73494	-0.563181	2.67992e-05	0.0128547	66	1
	NC-002333.11	9.41595	-1.01318	2.87001e-05	0.0133616	68	1
ENSDART00000138565	cela1.6	12.4421	-0.726052	3.05382e-05	0.0140113	69	1
ENSDART00000063389	cela1.6	12.4421	-0.726052	3.05382e-05	0.0140113	69	1
ENSDART00000135866	cela1.6	12.4421	-0.726052	3.05382e-05	0.0140113	69	1
ENSDART00000143159	cela1.6	12.4421	-0.726052	3.05382e-05	0.0140113	69	1
ENSDART00000021594	cela1.6	12.4421	-0.726052	3.05382e-05	0.0140113	69	1
ENSDART00000190667	cela1.6	12.4421	-0.726052	3.05382e-05	0.0140113	69	1
ENSDART00000128806	ino80	9.20038	-0.648964	3.14099e-05	0.0142053	70	1
ENSDART00000153113	ino80	9.20038	-0.648964	3.14099e-05	0.0142053	70	1
ENSDART00000179690	ino80	9.20038	-0.648964	3.14099e-05	0.0142053	70	1
ENSDART00000188059	ino80	9.20038	-0.648964	3.14099e-05	0.0142053	70	1
ENSDART00000194638	CABZ01092746.1	6.03081	-0.686456	3.43035e-05	0.0152955	71	1
ENSDART00000046443	sb:cb37	6.72486	-0.728597	3.61464e-05	0.0157888	72	1
ENSDART00000061098	sb:cb37	6.72486	-0.728597	3.61464e-05	0.0157888	72	1
ENSDART00000009323	pla2g1b	8.17271	-0.802673	3.64072e-05	0.0157888	73	1
ENSDART00000126215	dap1b	9.7142	-0.522848	3.73325e-05	0.0159712	74	1
ENSDART00000171721	dap1b	9.7142	-0.522848	3.73325e-05	0.0159712	74	1
ENSDART00000005895	pdia2	9.36593	-0.539607	3.86958e-05	0.0163338	75	1
ENSDART00000183003	pdia2	9.36593	-0.539607	3.86958e-05	0.0163338	75	1
ENSDART00000134178	eif4a2	7.64238	-0.67351	3.97116e-05	0.016439	76	1
ENSDART00000130781	eif4a2	7.64238	-0.67351	3.97116e-05	0.016439	76	1
ENSDART00000147889	kat5a	6.27431	-0.645292	3.99838e-05	0.016439	77	1
ENSDART00000143929	kat5a	6.27431	-0.645292	3.99838e-05	0.016439	77	1
ENSDART00000142420	kat5a	6.27431	-0.645292	3.99838e-05	0.016439	77	1
ENSDART00000132155	kat5a	6.27431	-0.645292	3.99838e-05	0.016439	77	1
ENSDART00000138902	kat5a	6.27431	-0.645292	3.99838e-05	0.016439	77	1
ENSDART00000032909	kat5a	6.27431	-0.645292	3.99838e-05	0.016439	77	1
ENSDART00000099913	pla2g4aa	1.12043	-1.28781	4.22493e-05	0.0169342	78	1
ENSDART00000178880	pla2g4aa	1.12043	-1.28781	4.22493e-05	0.0169342	78	1
ENSDART00000005877	cpa1	7.15859	-0.897363	4.2258e-05	0.0169342	79	1
ENSDART00000146894	cpa1	7.15859	-0.897363	4.2258e-05	0.0169342	79	1
ENSDART00000053077	hbba2	0.177807	-2.86721	4.56404e-05	0.018061	80	1
ENSDART00000104487	cox4i2	7.90483	-0.536726	4.63405e-05	0.0181117	81	1
ENSDART00000172677	rtn4b	8.12613	-0.684067	5.20051e-05	0.0200778	82	1
ENSDART00000161705	rtn4b	8.12613	-0.684067	5.20051e-05	0.0200778	82	1
ENSDART00000172744	rtn4b	8.12613	-0.684067	5.20051e-05	0.0200778	82	1
ENSDART00000163902	rtn4b	8.12613	-0.684067	5.20051e-05	0.0200778	82	1
ENSDART00000158208	rtn4b	8.12613	-0.684067	5.20051e-05	0.0200778	82	1
ENSDART00000075275	pklr	6.16754	-0.723282	5.40352e-05	0.0206102	83	1
ENSDART00000137199	mkrn1	7.34643	-0.612759	5.61163e-05	0.0209096	84	1
ENSDART00000142767	mkrn1	7.34643	-0.612759	5.61163e-05	0.0209096	84	1
ENSDART00000142433	mkrn1	7.34643	-0.612759	5.61163e-05	0.0209096	84	1
ENSDART00000133672	mkrn1	7.34643	-0.612759	5.61163e-05	0.0209096	84	1
ENSDART00000150786	mkrn1	7.34643	-0.612759	5.61163e-05	0.0209096	84	1
ENSDART00000131244	mkrn1	7.34643	-0.612759	5.61163e-05	0.0209096	84	1
ENSDART00000061070	mkrn1	7.34643	-0.612759	5.61163e-05	0.0209096	84	1
ENSDART00000159732	spink2.5	1.81365	-2.14748	6.52038e-05	0.0234571	88	1
ENSDART00000051950	gngt1	8.72622	-0.608951	7.60958e-05	0.0266651	89	1
ENSDART00000139083	gngt1	8.72622	-0.608951	7.60958e-05	0.0266651	89	1
ENSDART00000130970	sycn.3	6.22009	-1.01107	7.748e-05	0.0266651	91	1
ENSDART00000130554	isg15	2.83258	-1.276	7.78469e-05	0.0266651	92	1
ENSDART00000110381	egr4	4.29056	-1.07619	7.87662e-05	0.0266651	93	1
ENSDART00000164072	si:ch211-113d22.2	7.0257	-0.587184	7.9175e-05	0.0266651	94	1
ENSDART00000168541	si:ch211-113d22.2	7.0257	-0.587184	7.9175e-05	0.0266651	94	1
ENSDART00000159338	si:ch211-113d22.2	7.0257	-0.587184	7.9175e-05	0.0266651	94	1
ENSDART00000080691	stxbp6l	4.46527	-0.731596	8.34099e-05	0.0273337	96	1
ENSDART00000053844	stxbp6l	4.46527	-0.731596	8.34099e-05	0.0273337	96	1
ENSDART00000160480	stxbp6l	4.46527	-0.731596	8.34099e-05	0.0273337	96	1
ENSDART00000103330	chac1	8.1365	-0.668723	8.39259e-05	0.0273337	97	1
ENSDART00000153319	chac1	8.1365	-0.668723	8.39259e-05	0.0273337	97	1
ENSDART00000130130	cyp3c3	7.06728	-0.786423	8.46137e-05	0.0273337	98	1
ENSDART00000137188	cyp3c3	7.06728	-0.786423	8.46137e-05	0.0273337	98	1
ENSDART00000145233	cyp3c3	7.06728	-0.786423	8.46137e-05	0.0273337	98	1
ENSDART00000102393	cyp3c3	7.06728	-0.786423	8.46137e-05	0.0273337	98	1
ENSDART00000122379	habp2	5.95513	-0.841626	8.68858e-05	0.0275063	100	1
ENSDART00000149079	sagb	7.58263	-0.640213	9.19261e-05	0.028287	102	1
ENSDART00000149029	sagb	7.58263	-0.640213	9.19261e-05	0.028287	102	1
ENSDART00000149361	sagb	7.58263	-0.640213	9.19261e-05	0.028287	102	1
ENSDART00000157750	sagb	7.58263	-0.640213	9.19261e-05	0.028287	102	1
ENSDART00000055995	sagb	7.58263	-0.640213	9.19261e-05	0.028287	102	1
ENSDART00000134516	btf3	10.0318	-0.435522	9.20324e-05	0.028287	103	1
ENSDART00000051295	btf3	10.0318	-0.435522	9.20324e-05	0.028287	103	1
ENSDART00000170684	btf3	10.0318	-0.435522	9.20324e-05	0.028287	103	1
ENSDART00000003035	amy2a	9.7781	-0.881869	9.52812e-05	0.0290037	104	1
ENSDART00000156259	amy2a	9.7781	-0.881869	9.52812e-05	0.0290037	104	1
ENSDART00000099568	gpr137bb	6.40043	-0.629851	9.61967e-05	0.0290037	105	1
ENSDART00000173188	gpr137bb	6.40043	-0.629851	9.61967e-05	0.0290037	105	1
ENSDART00000002242	C20H6orf58	6.07582	-0.789268	0.000104805	0.0313011	106	1
ENSDART00000064419	C20H6orf58	6.07582	-0.789268	0.000104805	0.0313011	106	1
ENSDART00000017902	camk1gb	6.48039	-0.518428	0.000106187	0.0314175	107	1
ENSDART00000060799	taar13b	0.211791	-2.07398	0.000108126	0.031695	108	1
ENSDART00000155787	si:dkey-105h12.2	6.13547	-0.891276	0.000109488	0.0317996	109	1
ENSDART00000148552	lgals2b	11.6487	-0.515377	0.000115078	0.0325877	111	1
ENSDART00000148867	lgals2b	11.6487	-0.515377	0.000115078	0.0325877	111	1
ENSDART00000149414	lgals2b	11.6487	-0.515377	0.000115078	0.0325877	111	1
ENSDART00000149248	lgals2b	11.6487	-0.515377	0.000115078	0.0325877	111	1
ENSDART00000148391	lgals2b	11.6487	-0.515377	0.000115078	0.0325877	111	1
ENSDART00000189900	lgals2b	11.6487	-0.515377	0.000115078	0.0325877	111	1
ENSDART00000113033	si:ch211-240l19.6	8.38629	-0.803282	0.000115816	0.0325877	112	1
ENSDART00000020472	hpda	6.60477	-0.657155	0.000116319	0.0325877	113	1
ENSDART00000173162	hpda	6.60477	-0.657155	0.000116319	0.0325877	113	1
ENSDART00000060680	fosab	5.68672	-0.819515	0.00014472	0.040189	114	1
ENSDART00000043298	fosab	5.68672	-0.819515	0.00014472	0.040189	114	1
ENSDART00000170785	wu:fa56d06	8.455	-0.733992	0.000146745	0.0403969	115	1
ENSDART00000172077	si:dkey-203a12.4	2.41623	-1.6934	0.000154272	0.0421028	116	1
ENSDART00000131529	BX294189.1	5.16731	-0.717883	0.000159325	0.0431104	117	1
ENSDART00000144177	BX294189.1	5.16731	-0.717883	0.000159325	0.0431104	117	1
ENSDART00000133458	BX294189.1	5.16731	-0.717883	0.000159325	0.0431104	117	1
ENSDART00000131775	si:dkey-51e6.1	6.78299	-0.588218	0.000171623	0.0456575	119	1
ENSDART00000105272	fthl30	5.31532	-0.767998	0.000182174	0.0480604	120	1
ENSDART00000034564	cela1.5	6.10224	-0.782284	0.000184176	0.0481871	121	1
ENSDART00000140896	cela1.5	6.10224	-0.782284	0.000184176	0.0481871	121	1
ENSDART00000137862	si:ch211-160b11.4	3.13596	-1.37762	0.000188033	0.0483334	122	1
ENSDART00000008692	si:dkey-14d8.7	5.07548	-1.08312	0.000188978	0.0483334	123	1
ENSDART00000132837	si:dkey-14d8.7	5.07548	-1.08312	0.000188978	0.0483334	123	1
ENSDART00000057567	si:ch211-240l19.5	9.23208	-0.657982	0.000190842	0.0483334	125	1
ENSDART00000190047	si:ch211-240l19.5	9.23208	-0.657982	0.000190842	0.0483334	125	1
ENSDART00000137389	txlnbb	8.07472	-0.673506	0.000192778	0.0484362	126	1
ENSDART00000188051	txlnbb	8.07472	-0.673506	0.000192778	0.0484362	126	1
ENSDART00000115389	txlnbb	8.07472	-0.673506	0.000192778	0.0484362	126	1
ENSDART00000192560	txlnbb	8.07472	-0.673506	0.000192778	0.0484362	126	1
ENSDART00000114934	c6ast3	5.72501	-1.02506	0.000197365	0.0491982	127	1
ENSDART00000174004	c6ast3	5.72501	-1.02506	0.000197365	0.0491982	127	1
ENSDART00000182307	c6ast3	5.72501	-1.02506	0.000197365	0.0491982	127	1
ENSDART00000154757	txnipb	6.87401	-0.559855	0.000199493	0.0493403	128	1
ENSDART00000156884	txnipb	6.87401	-0.559855	0.000199493	0.0493403	128	1
ENSDART00000102345	txnipb	6.87401	-0.559855	0.000199493	0.0493403	128	1

## Sheet: Table S5
Supplementary Table S5. List of transcripts downregulated by 20 µM valproic acid.
TranscriptID	gene_id	a.value	m.value	p.value	q.value	rank	estimatedDEG
ENSDART00000077661	prss1	9.82473	-4.55624	2.56204e-56	8.1109e-52	1	1
ENSDART00000022139	zgc:136461	8.73512	-4.61336	8.15143e-49	1.17741e-44	2	1
ENSDART00000138184	pnp4b	6.35593	-3.59711	1.11575e-48	1.17741e-44	3	1
ENSDART00000139588	pnp4b	6.35593	-3.59711	1.11575e-48	1.17741e-44	3	1
ENSDART00000041993	pnp4b	6.35593	-3.59711	1.11575e-48	1.17741e-44	3	1
ENSDART00000141275	pnp4b	6.35593	-3.59711	1.11575e-48	1.17741e-44	3	1
ENSDART00000148846	prss59.1	10.1903	-4.0926	2.76661e-48	2.18963e-44	4	1
ENSDART00000121576	cpb1	8.41523	-3.87516	3.83044e-48	2.42528e-44	5	1
ENSDART00000066833	cpb1	8.41523	-3.87516	3.83044e-48	2.42528e-44	5	1
ENSDART00000034377	cpa5	9.44619	-3.92599	1.94347e-47	1.02544e-43	6	1
ENSDART00000058067	zgc:112160	9.96208	-4.11966	1.1387e-46	5.14985e-43	7	1
ENSDART00000168480	sycn.2	8.42191	-4.07184	1.58744e-46	6.2819e-43	8	1
ENSDART00000168215	chia.2	9.77279	-3.79295	6.63702e-46	2.33461e-42	9	1
ENSDART00000164702	chia.2	9.77279	-3.79295	6.63702e-46	2.33461e-42	9	1
ENSDART00000064204	cpa4	7.50638	-4.36406	1.14558e-45	3.34904e-42	10	1
ENSDART00000144341	c6ast4	9.36919	-4.07577	1.16367e-45	3.34904e-42	11	1
ENSDART00000173943	c6ast4	9.36919	-4.07577	1.16367e-45	3.34904e-42	11	1
ENSDART00000144397	c6ast4	9.36919	-4.07577	1.16367e-45	3.34904e-42	11	1
ENSDART00000074463	c6ast4	9.36919	-4.07577	1.16367e-45	3.34904e-42	11	1
ENSDART00000037346	ctrb1	10.2892	-4.07512	1.40925e-45	3.71783e-42	12	1
ENSDART00000134525	ctrb1	10.2892	-4.07512	1.40925e-45	3.71783e-42	12	1
ENSDART00000193469	ctrb1	10.2892	-4.07512	1.40925e-45	3.71783e-42	12	1
ENSDART00000061481	ela2l	10.0043	-4.47695	2.1959e-45	5.34753e-42	13	1
ENSDART00000079293	ela2l	10.0043	-4.47695	2.1959e-45	5.34753e-42	13	1
ENSDART00000145572	ela2l	10.0043	-4.47695	2.1959e-45	5.34753e-42	13	1
ENSDART00000149466	prss59.2	11.6013	-3.68605	2.58133e-45	5.83713e-42	14	1
ENSDART00000009028	ela3l	9.66112	-3.59437	1.70477e-44	3.59797e-41	15	1
ENSDART00000136765	ela2	9.67692	-3.76821	2.79204e-44	5.52441e-41	16	1
ENSDART00000057567	si:ch211-240l19.5	7.64544	-3.67515	4.55572e-44	8.48383e-41	17	1
ENSDART00000190047	si:ch211-240l19.5	7.64544	-3.67515	4.55572e-44	8.48383e-41	17	1
ENSDART00000003035	amy2a	7.93853	-4.39299	7.09491e-44	1.24784e-40	18	1
ENSDART00000156259	amy2a	7.93853	-4.39299	7.09491e-44	1.24784e-40	18	1
ENSDART00000099425	ctrl	8.80588	-3.81194	2.39249e-43	3.98639e-40	19	1
ENSDART00000133033	ctrl	8.80588	-3.81194	2.39249e-43	3.98639e-40	19	1
ENSDART00000126020	spink4	7.32064	-3.41628	5.05413e-43	8.00018e-40	20	1
ENSDART00000017756	ctsl.1	8.82201	-3.46948	1.51512e-42	2.28407e-39	21	1
ENSDART00000155591	ctsl.1	8.82201	-3.46948	1.51512e-42	2.28407e-39	21	1
ENSDART00000156158	ctsl.1	8.82201	-3.46948	1.51512e-42	2.28407e-39	21	1
ENSDART00000181461	ctsl.1	8.82201	-3.46948	1.51512e-42	2.28407e-39	21	1
ENSDART00000180178	ctsl.1	8.82201	-3.46948	1.51512e-42	2.28407e-39	21	1
ENSDART00000136190	si:ch211-133l5.7	7.13886	-2.92256	1.99588e-42	2.87207e-39	22	1
ENSDART00000141345	si:ch211-133l5.7	7.13886	-2.92256	1.99588e-42	2.87207e-39	22	1
ENSDART00000151326	krt17	9.38027	-2.41393	2.9042e-42	3.99744e-39	23	1
ENSDART00000105004	krt17	9.38027	-2.41393	2.9042e-42	3.99744e-39	23	1
ENSDART00000131386	pvalb7	9.2154	-2.09827	6.6025e-42	8.36088e-39	25	1
ENSDART00000132702	pvalb7	9.2154	-2.09827	6.6025e-42	8.36088e-39	25	1
ENSDART00000040761	pvalb7	9.2154	-2.09827	6.6025e-42	8.36088e-39	25	1
ENSDART00000183161	pvalb7	9.2154	-2.09827	6.6025e-42	8.36088e-39	25	1
ENSDART00000189515	pvalb7	9.2154	-2.09827	6.6025e-42	8.36088e-39	25	1
ENSDART00000130970	sycn.3	3.44055	-6.42356	8.42918e-42	1.02635e-38	26	1
ENSDART00000019519	ada	8.64445	-2.40583	2.26277e-41	2.65314e-38	27	1
ENSDART00000055675	gh1	5.19133	-3.71396	2.93196e-41	3.315e-38	28	1
ENSDART00000139213	zgc:153968	6.79447	-3.55897	3.58128e-41	3.90952e-38	29	1
ENSDART00000050753	cd36	6.89549	-2.81914	2.09804e-40	2.20685e-37	30	1
ENSDART00000138565	cela1.6	10.9642	-3.5036	2.37644e-40	2.35104e-37	32	1
ENSDART00000063389	cela1.6	10.9642	-3.5036	2.37644e-40	2.35104e-37	32	1
ENSDART00000135866	cela1.6	10.9642	-3.5036	2.37644e-40	2.35104e-37	32	1
ENSDART00000143159	cela1.6	10.9642	-3.5036	2.37644e-40	2.35104e-37	32	1
ENSDART00000021594	cela1.6	10.9642	-3.5036	2.37644e-40	2.35104e-37	32	1
ENSDART00000190667	cela1.6	10.9642	-3.5036	2.37644e-40	2.35104e-37	32	1
ENSDART00000134982	plp1b	5.28964	-2.89416	4.54455e-40	4.35974e-37	33	1
ENSDART00000003514	plp1b	5.28964	-2.89416	4.54455e-40	4.35974e-37	33	1
ENSDART00000051533	plp1b	5.28964	-2.89416	4.54455e-40	4.35974e-37	33	1
ENSDART00000126540	plp1b	5.28964	-2.89416	4.54455e-40	4.35974e-37	33	1
ENSDART00000149658	mbpa	6.22377	-2.63214	5.07452e-40	4.72497e-37	34	1
ENSDART00000148424	mbpa	6.22377	-2.63214	5.07452e-40	4.72497e-37	34	1
ENSDART00000148797	mbpa	6.22377	-2.63214	5.07452e-40	4.72497e-37	34	1
ENSDART00000151272	mbpa	6.22377	-2.63214	5.07452e-40	4.72497e-37	34	1
ENSDART00000149639	mbpa	6.22377	-2.63214	5.07452e-40	4.72497e-37	34	1
ENSDART00000148445	mbpa	6.22377	-2.63214	5.07452e-40	4.72497e-37	34	1
ENSDART00000128196	mbpa	6.22377	-2.63214	5.07452e-40	4.72497e-37	34	1
ENSDART00000150168	mbpa	6.22377	-2.63214	5.07452e-40	4.72497e-37	34	1
ENSDART00000149259	mbpa	6.22377	-2.63214	5.07452e-40	4.72497e-37	34	1
ENSDART00000151442	mbpa	6.22377	-2.63214	5.07452e-40	4.72497e-37	34	1
ENSDART00000052556	mbpa	6.22377	-2.63214	5.07452e-40	4.72497e-37	34	1
ENSDART00000065448	fabp6	8.35096	-3.21102	5.55715e-40	5.02653e-37	35	1
ENSDART00000047195	mep1a.1	5.25206	-3.25634	9.88183e-40	8.68997e-37	36	1
ENSDART00000122034	mep1a.1	5.25206	-3.25634	9.88183e-40	8.68997e-37	36	1
ENSDART00000143952	cel.1	7.82378	-3.84768	1.89539e-39	1.62174e-36	37	1
ENSDART00000145274	cel.1	7.82378	-3.84768	1.89539e-39	1.62174e-36	37	1
ENSDART00000140155	cel.1	7.82378	-3.84768	1.89539e-39	1.62174e-36	37	1
ENSDART00000108972	sycn.1	3.57657	-4.78526	7.6893e-39	6.406e-36	38	1
ENSDART00000102459	rbp2a	10.3886	-2.63178	2.78172e-38	2.20159e-35	40	1
ENSDART00000154108	CR391986.1	5.54951	-3.0476	3.23407e-38	2.49717e-35	41	1
ENSDART00000156953	CR391986.1	5.54951	-3.0476	3.23407e-38	2.49717e-35	41	1
ENSDART00000115335	CR391986.1	5.54951	-3.0476	3.23407e-38	2.49717e-35	41	1
ENSDART00000153964	CR391986.1	5.54951	-3.0476	3.23407e-38	2.49717e-35	41	1
ENSDART00000156696	CR391986.1	5.54951	-3.0476	3.23407e-38	2.49717e-35	41	1
ENSDART00000167730	anpepb	8.2077	-2.1492	3.43129e-38	2.58638e-35	42	1
ENSDART00000147532	rbp3	7.29659	-3.16431	5.03689e-38	3.70832e-35	43	1
ENSDART00000158624	si:dkey-203a12.9	5.32725	-3.82745	1.66919e-37	1.20098e-34	44	1
ENSDART00000188867	si:dkey-203a12.9	5.32725	-3.82745	1.66919e-37	1.20098e-34	44	1
ENSDART00000075992	cryba1b	9.97456	-3.1863	2.1319e-37	1.49982e-34	45	1
ENSDART00000140644	cryba1b	9.97456	-3.1863	2.1319e-37	1.49982e-34	45	1
ENSDART00000178419	cryba1b	9.97456	-3.1863	2.1319e-37	1.49982e-34	45	1
ENSDART00000034564	cela1.5	4.62428	-3.57649	2.34327e-37	1.61268e-34	46	1
ENSDART00000140896	cela1.5	4.62428	-3.57649	2.34327e-37	1.61268e-34	46	1
ENSDART00000148131	nr5a5	3.81914	-3.30618	3.40906e-37	2.29626e-34	47	1
ENSDART00000057123	nr5a5	3.81914	-3.30618	3.40906e-37	2.29626e-34	47	1
ENSDART00000125515	nr5a5	3.81914	-3.30618	3.40906e-37	2.29626e-34	47	1
ENSDART00000143096	nr5a5	3.81914	-3.30618	3.40906e-37	2.29626e-34	47	1
ENSDART00000005895	pdia2	8.33454	-2.4394	5.58827e-37	3.6857e-34	48	1
ENSDART00000183003	pdia2	8.33454	-2.4394	5.58827e-37	3.6857e-34	48	1
ENSDART00000027213	inaa	4.84496	-3.24417	7.20129e-37	4.65262e-34	49	1
ENSDART00000154424	zgc:193593	5.31328	-3.43774	1.11877e-36	7.06417e-34	50	1
ENSDART00000024558	zgc:92137	6.45997	-4.14316	1.13801e-36	7.06417e-34	51	1
ENSDART00000173515	zanl	6.4093	-2.43788	1.46432e-36	8.91489e-34	52	1
ENSDART00000005877	cpa1	5.65235	-3.72821	1.68025e-36	1.00365e-33	53	1
ENSDART00000146894	cpa1	5.65235	-3.72821	1.68025e-36	1.00365e-33	53	1
ENSDART00000056095	fabp10a	9.81595	-3.4805	2.06028e-36	1.20055e-33	54	1
ENSDART00000132038	si:dkey-22i16.7	4.82689	-3.49219	2.08574e-36	1.20055e-33	55	1
ENSDART00000172902	cryba1l1	9.01167	-3.28379	2.47767e-36	1.40068e-33	56	1
ENSDART00000047525	cryba1l1	9.01167	-3.28379	2.47767e-36	1.40068e-33	56	1
ENSDART00000149536	cryba2a	9.48501	-2.19412	3.3421e-36	1.85622e-33	57	1
ENSDART00000041269	cryba2a	9.48501	-2.19412	3.3421e-36	1.85622e-33	57	1
ENSDART00000150102	cryba2a	9.48501	-2.19412	3.3421e-36	1.85622e-33	57	1
ENSDART00000148637	cryba2a	9.48501	-2.19412	3.3421e-36	1.85622e-33	57	1
ENSDART00000009323	pla2g1b	6.86661	-3.24778	4.0178e-36	2.19303e-33	58	1
ENSDART00000105896	atp2a1l	10.3986	-1.86902	4.27116e-36	2.29181e-33	59	1
ENSDART00000144542	atp2a1l	10.3986	-1.86902	4.27116e-36	2.29181e-33	59	1
ENSDART00000186984	atp2a1l	10.3986	-1.86902	4.27116e-36	2.29181e-33	59	1
ENSDART00000129117	pdzk1	7.13354	-2.4311	7.61577e-36	4.01833e-33	60	1
ENSDART00000027973	fabp2	10.4406	-2.31319	9.89227e-36	5.13393e-33	61	1
ENSDART00000136984	fabp2	10.4406	-2.31319	9.89227e-36	5.13393e-33	61	1
ENSDART00000170785	wu:fa56d06	7.13922	-3.20889	1.06786e-35	5.45264e-33	62	1
ENSDART00000153112	si:dkey-219e21.2	3.96261	-3.81456	1.57006e-35	7.88966e-33	63	1
ENSDART00000040598	cel.2	7.29424	-3.88727	2.65993e-35	1.31575e-32	64	1
ENSDART00000163120	gc	6.00441	-3.52454	3.52458e-35	1.71664e-32	65	1
ENSDART00000126537	gc	6.00441	-3.52454	3.52458e-35	1.71664e-32	65	1
ENSDART00000153159	si:rp71-1c10.11	6.97429	-2.44231	3.90806e-35	1.87456e-32	66	1
ENSDART00000104254	krt15	7.69425	-2.21277	5.02612e-35	2.37488e-32	67	1
ENSDART00000154123	si:ch73-288o11.5	6.65202	-2.69635	5.39868e-35	2.5134e-32	68	1
ENSDART00000156878	si:ch73-288o11.5	6.65202	-2.69635	5.39868e-35	2.5134e-32	68	1
ENSDART00000162599	pde6ha	9.93781	-2.88106	6.59529e-35	3.026e-32	69	1
ENSDART00000168901	pde6ha	9.93781	-2.88106	6.59529e-35	3.026e-32	69	1
ENSDART00000171617	epd	8.86335	-2.09888	1.22991e-34	5.40785e-32	72	1
ENSDART00000075539	cryaa	5.72136	-3.48464	1.62726e-34	7.05698e-32	73	1
ENSDART00000123832	crybb1l1	9.18941	-2.76489	1.69223e-34	7.23954e-32	74	1
ENSDART00000184930	crybb1l1	9.18941	-2.76489	1.69223e-34	7.23954e-32	74	1
ENSDART00000188713	crybb1l1	9.18941	-2.76489	1.69223e-34	7.23954e-32	74	1
ENSDART00000138662	slc26a3.2	5.70433	-2.77554	2.02101e-34	8.53083e-32	75	1
ENSDART00000101043	slc26a3.2	5.70433	-2.77554	2.02101e-34	8.53083e-32	75	1
ENSDART00000063058	cyp2n13	5.86887	-3.08251	2.19541e-34	9.04441e-32	76	1
ENSDART00000186993	cyp2n13	5.86887	-3.08251	2.19541e-34	9.04441e-32	76	1
ENSDART00000155770	actc1c	7.86837	-2.2993	2.19982e-34	9.04441e-32	77	1
ENSDART00000109883	actc1c	7.86837	-2.2993	2.19982e-34	9.04441e-32	77	1
ENSDART00000100287	grk7a	6.77681	-2.67421	3.44985e-34	1.4002e-31	78	1
ENSDART00000113033	si:ch211-240l19.6	6.93273	-3.53188	4.70612e-34	1.8859e-31	79	1
ENSDART00000054084	ttr	6.16865	-3.11713	4.84762e-34	1.91832e-31	80	1
ENSDART00000136986	ttr	6.16865	-3.11713	4.84762e-34	1.91832e-31	80	1
ENSDART00000126737	cd59	4.89845	-2.80991	1.21054e-33	4.73126e-31	81	1
ENSDART00000173900	cd59	4.89845	-2.80991	1.21054e-33	4.73126e-31	81	1
ENSDART00000057600	AL831745.1	7.01725	-1.87206	1.38392e-33	5.34293e-31	82	1
ENSDART00000151991	si:ch211-214p16.3	5.40612	-2.92348	2.62523e-33	1.00132e-30	83	1
ENSDART00000151903	si:ch211-214p16.3	5.40612	-2.92348	2.62523e-33	1.00132e-30	83	1
ENSDART00000152021	si:ch211-214p16.3	5.40612	-2.92348	2.62523e-33	1.00132e-30	83	1
ENSDART00000114934	c6ast3	4.37788	-3.55466	3.26128e-33	1.22911e-30	84	1
ENSDART00000174004	c6ast3	4.37788	-3.55466	3.26128e-33	1.22911e-30	84	1
ENSDART00000182307	c6ast3	4.37788	-3.55466	3.26128e-33	1.22911e-30	84	1
ENSDART00000054469	s100a10a	8.50725	-2.14137	4.87481e-33	1.81561e-30	85	1
ENSDART00000185264	s100a10a	8.50725	-2.14137	4.87481e-33	1.81561e-30	85	1
ENSDART00000189689	s100a10a	8.50725	-2.14137	4.87481e-33	1.81561e-30	85	1
ENSDART00000042080	si:dkey-14d8.6	7.85171	-3.9308	5.06952e-33	1.86617e-30	86	1
ENSDART00000137500	si:dkey-14d8.6	7.85171	-3.9308	5.06952e-33	1.86617e-30	86	1
ENSDART00000136063	si:ch211-202h22.9	3.65581	-3.72035	2.29863e-32	8.36437e-30	87	1
ENSDART00000146832	cryba2b	9.73718	-2.12642	3.49719e-32	1.25811e-29	88	1
ENSDART00000127942	cryba2b	9.73718	-2.12642	3.49719e-32	1.25811e-29	88	1
ENSDART00000061442	cryba2b	9.73718	-2.12642	3.49719e-32	1.25811e-29	88	1
ENSDART00000139445	cryba2b	9.73718	-2.12642	3.49719e-32	1.25811e-29	88	1
ENSDART00000176941	cryba2b	9.73718	-2.12642	3.49719e-32	1.25811e-29	88	1
ENSDART00000153269	cyp2ad2	7.06378	-2.47251	4.64746e-32	1.65314e-29	89	1
ENSDART00000024350	cyp2ad2	7.06378	-2.47251	4.64746e-32	1.65314e-29	89	1
ENSDART00000130500	cyp2ad2	7.06378	-2.47251	4.64746e-32	1.65314e-29	89	1
ENSDART00000105594	crygmx	9.22483	-2.67922	4.71037e-32	1.6569e-29	90	1
ENSDART00000171811	grk1b	5.8508	-2.43542	7.95376e-32	2.76703e-29	91	1
ENSDART00000163640	grk1b	5.8508	-2.43542	7.95376e-32	2.76703e-29	91	1
ENSDART00000143855	apoa4b.2	8.96312	-1.92298	8.60219e-32	2.96009e-29	92	1
ENSDART00000163213	apoa4b.2	8.96312	-1.92298	8.60219e-32	2.96009e-29	92	1
ENSDART00000142168	apoa4b.2	8.96312	-1.92298	8.60219e-32	2.96009e-29	92	1
ENSDART00000148324	apoa4b.2	8.96312	-1.92298	8.60219e-32	2.96009e-29	92	1
ENSDART00000103190	apoa4b.2	8.96312	-1.92298	8.60219e-32	2.96009e-29	92	1
ENSDART00000132961	apoa4b.2	8.96312	-1.92298	8.60219e-32	2.96009e-29	92	1
ENSDART00000147690	apoa4b.2	8.96312	-1.92298	8.60219e-32	2.96009e-29	92	1
ENSDART00000079248	slc6a19b	4.52459	-3.14543	1.01161e-31	3.44361e-29	93	1
ENSDART00000087422	aoc1	6.28126	-2.21588	5.79862e-31	1.93674e-28	94	1
ENSDART00000161050	ctsbb	5.27221	-2.53749	5.8118e-31	1.93674e-28	95	1
ENSDART00000166115	ctsbb	5.27221	-2.53749	5.8118e-31	1.93674e-28	95	1
ENSDART00000147694	tm4sf4	9.12576	-1.72134	7.77212e-31	2.56302e-28	96	1
ENSDART00000104528	tm4sf4	9.12576	-1.72134	7.77212e-31	2.56302e-28	96	1
ENSDART00000161481	opn1sw2	10.3881	-1.88561	4.9695e-30	1.6219e-27	97	1
ENSDART00000011178	opn1sw2	10.3881	-1.88561	4.9695e-30	1.6219e-27	97	1
ENSDART00000172488	capn3a	5.44842	-3.06742	7.26321e-30	2.34631e-27	98	1
ENSDART00000186757	chia.1	7.42893	-2.46546	7.41602e-30	2.37148e-27	99	1
ENSDART00000172459	chia.1	7.42893	-2.46546	7.41602e-30	2.37148e-27	99	1
ENSDART00000149206	mbpb	7.65498	-1.72154	1.27517e-29	3.99697e-27	101	1
ENSDART00000149778	mbpb	7.65498	-1.72154	1.27517e-29	3.99697e-27	101	1
ENSDART00000149669	mbpb	7.65498	-1.72154	1.27517e-29	3.99697e-27	101	1
ENSDART00000149070	mbpb	7.65498	-1.72154	1.27517e-29	3.99697e-27	101	1
ENSDART00000149570	mbpb	7.65498	-1.72154	1.27517e-29	3.99697e-27	101	1
ENSDART00000143468	apoda.2	9.17608	-2.93975	1.32883e-29	4.09323e-27	102	1
ENSDART00000137272	apoda.2	9.17608	-2.93975	1.32883e-29	4.09323e-27	102	1
ENSDART00000132856	apoda.2	9.17608	-2.93975	1.32883e-29	4.09323e-27	102	1
ENSDART00000138952	apoda.2	9.17608	-2.93975	1.32883e-29	4.09323e-27	102	1
ENSDART00000147455	si:ch211-77g15.32	5.87594	-2.61722	1.33174e-29	4.09323e-27	103	1
ENSDART00000146201	si:ch211-77g15.32	5.87594	-2.61722	1.33174e-29	4.09323e-27	103	1
ENSDART00000190006	cryba4	10.023	-2.51227	1.37928e-29	4.19857e-27	104	1
ENSDART00000046172	cryba4	10.023	-2.51227	1.37928e-29	4.19857e-27	104	1
ENSDART00000145404	crybb1	9.33461	-3.18713	2.66075e-29	8.02229e-27	105	1
ENSDART00000185456	crybb1	9.33461	-3.18713	2.66075e-29	8.02229e-27	105	1
ENSDART00000020256	lgsn	5.26998	-2.71925	3.03009e-29	9.04967e-27	106	1
ENSDART00000152877	zgc:112285	4.85747	-2.49277	3.95524e-29	1.17023e-26	107	1
ENSDART00000075351	zgc:112285	4.85747	-2.49277	3.95524e-29	1.17023e-26	107	1
ENSDART00000158611	zgc:175280	5.74629	-2.29692	4.57799e-29	1.34076e-26	108	1
ENSDART00000002046	opn1mw1	10.5229	-2.47608	4.6163e-29	1.34076e-26	109	1
ENSDART00000049588	crybgx	7.93405	-2.31334	5.227e-29	1.50433e-26	110	1
ENSDART00000064896	gnat1	7.20345	-1.88472	5.39921e-29	1.53106e-26	111	1
ENSDART00000058945	zgc:92590	4.38703	-3.37058	5.41661e-29	1.53106e-26	112	1
ENSDART00000014240	sult1st3	3.9937	-2.80725	8.42126e-29	2.3593e-26	113	1
ENSDART00000030470	sult1st3	3.9937	-2.80725	8.42126e-29	2.3593e-26	113	1
ENSDART00000173562	si:dkey-86l18.10	6.20992	-2.86985	8.849e-29	2.45738e-26	114	1
ENSDART00000173574	si:dkey-86l18.10	6.20992	-2.86985	8.849e-29	2.45738e-26	114	1
ENSDART00000173568	si:dkey-86l18.10	6.20992	-2.86985	8.849e-29	2.45738e-26	114	1
ENSDART00000173544	si:dkey-86l18.10	6.20992	-2.86985	8.849e-29	2.45738e-26	114	1
ENSDART00000124600	crygm2d21	10.3102	-1.70098	9.62255e-29	2.64896e-26	115	1
ENSDART00000139101	crygm2d21	10.3102	-1.70098	9.62255e-29	2.64896e-26	115	1
ENSDART00000097671	zgc:158432	3.92055	-2.79931	1.16985e-28	3.19178e-26	116	1
ENSDART00000148929	si:ch73-226l13.2	5.85704	-2.27018	1.1796e-28	3.19178e-26	117	1
ENSDART00000148841	si:ch73-226l13.2	5.85704	-2.27018	1.1796e-28	3.19178e-26	117	1
ENSDART00000004712	bfsp2	6.75845	-2.53208	1.23182e-28	3.30484e-26	118	1
ENSDART00000178951	bfsp2	6.75845	-2.53208	1.23182e-28	3.30484e-26	118	1
ENSDART00000126110	ace2	7.18795	-2.513	1.35811e-28	3.61303e-26	119	1
ENSDART00000003712	ace2	7.18795	-2.513	1.35811e-28	3.61303e-26	119	1
ENSDART00000075983	crygmxl2	8.83979	-2.00109	1.63527e-28	4.31412e-26	120	1
ENSDART00000146367	crygmxl2	8.83979	-2.00109	1.63527e-28	4.31412e-26	120	1
ENSDART00000133829	crygmxl2	8.83979	-2.00109	1.63527e-28	4.31412e-26	120	1
ENSDART00000142247	mlnl	3.01503	-3.17632	2.05133e-28	5.36702e-26	121	1
ENSDART00000140652	mlnl	3.01503	-3.17632	2.05133e-28	5.36702e-26	121	1
ENSDART00000169073	pde6c	7.47331	-2.02616	3.10526e-28	8.0579e-26	122	1
ENSDART00000103566	si:dkey-183j2.10	6.40794	-1.87998	3.40428e-28	8.762e-26	123	1
ENSDART00000104074	zgc:158846	9.17552	-1.90978	4.09794e-28	1.04623e-25	124	1
ENSDART00000064904	endou	4.27517	-3.1282	4.69171e-28	1.17965e-25	125	1
ENSDART00000147487	pdk2b	6.88173	-2.32398	4.69507e-28	1.17965e-25	126	1
ENSDART00000042189	pdk2b	6.88173	-2.32398	4.69507e-28	1.17965e-25	126	1
ENSDART00000024407	tmigd1	3.19118	-3.25191	5.40164e-28	1.3465e-25	127	1
ENSDART00000180010	tmigd1	3.19118	-3.25191	5.40164e-28	1.3465e-25	127	1
ENSDART00000155787	si:dkey-105h12.2	5.03262	-2.94487	5.57146e-28	1.37798e-25	128	1
ENSDART00000041349	crygn2	10.4541	-2.05605	6.2032e-28	1.52233e-25	129	1
ENSDART00000145558	si:ch211-237l4.6	5.13355	-2.3088	6.45595e-28	1.57217e-25	130	1
ENSDART00000079498	si:ch211-237l4.6	5.13355	-2.3088	6.45595e-28	1.57217e-25	130	1
ENSDART00000140411	s100a11	7.87652	-2.0229	7.23645e-28	1.74879e-25	131	1
ENSDART00000034545	cela1.3	4.99498	-3.6957	8.16819e-28	1.95901e-25	132	1
ENSDART00000065659	rbp4l	9.03939	-1.7218	8.336e-28	1.98422e-25	133	1
ENSDART00000176689	rbp4l	9.03939	-1.7218	8.336e-28	1.98422e-25	133	1
ENSDART00000145188	cyp7a1	6.10023	-2.79436	8.43008e-28	1.99164e-25	134	1
ENSDART00000114174	muc13b	7.08515	-1.91033	1.26061e-27	2.95617e-25	135	1
ENSDART00000142663	si:dkey-97a13.12	2.82341	-4.20335	3.47823e-27	8.03749e-25	137	1
ENSDART00000062363	gnat2	9.58325	-2.25865	3.87499e-27	8.88945e-25	138	1
ENSDART00000146338	gnat2	9.58325	-2.25865	3.87499e-27	8.88945e-25	138	1
ENSDART00000132697	gnat2	9.58325	-2.25865	3.87499e-27	8.88945e-25	138	1
ENSDART00000113810	ankrd1b	6.89838	-2.31725	3.96218e-27	9.02408e-25	139	1
ENSDART00000077910	epdl2	8.51994	-1.97924	5.70328e-27	1.28967e-24	140	1
ENSDART00000144084	epdl2	8.51994	-1.97924	5.70328e-27	1.28967e-24	140	1
ENSDART00000105461	rom1b	6.10778	-1.93582	7.21575e-27	1.60871e-24	142	1
ENSDART00000183505	rom1b	6.10778	-1.93582	7.21575e-27	1.60871e-24	142	1
ENSDART00000081347	stc1l	4.2883	-2.44106	7.85982e-27	1.74004e-24	143	1
ENSDART00000074848	zgc:165423	6.23947	-2.13489	1.16117e-26	2.5528e-24	144	1
ENSDART00000163934	FO704758.1	2.2877	-4.03042	1.54894e-26	3.38181e-24	145	1
ENSDART00000051950	gngt1	7.89685	-2.1274	1.66702e-26	3.61469e-24	146	1
ENSDART00000139083	gngt1	7.89685	-2.1274	1.66702e-26	3.61469e-24	146	1
ENSDART00000168287	bco1l	5.01508	-2.60682	2.30357e-26	4.96097e-24	147	1
ENSDART00000169056	bco1l	5.01508	-2.60682	2.30357e-26	4.96097e-24	147	1
ENSDART00000110941	crygm2d14	8.81706	-2.0451	2.38224e-26	5.09575e-24	148	1
ENSDART00000167850	crygm2d14	8.81706	-2.0451	2.38224e-26	5.09575e-24	148	1
ENSDART00000130130	cyp3c3	6.09729	-2.57915	2.55867e-26	5.43641e-24	149	1
ENSDART00000137188	cyp3c3	6.09729	-2.57915	2.55867e-26	5.43641e-24	149	1
ENSDART00000145233	cyp3c3	6.09729	-2.57915	2.55867e-26	5.43641e-24	149	1
ENSDART00000102393	cyp3c3	6.09729	-2.57915	2.55867e-26	5.43641e-24	149	1
ENSDART00000146319	crygm2d3	9.7035	-1.72326	2.6533e-26	5.59988e-24	150	1
ENSDART00000123763	crygm2d3	9.7035	-1.72326	2.6533e-26	5.59988e-24	150	1
ENSDART00000010068	sult1st6	6.34625	-2.15698	2.8405e-26	5.95526e-24	151	1
ENSDART00000024328	slc34a2a	5.44759	-2.18251	2.86009e-26	5.9569e-24	152	1
ENSDART00000108748	crygm2d18	9.50947	-1.99313	3.65687e-26	7.56662e-24	153	1
ENSDART00000174614	crygm2d18	9.50947	-1.99313	3.65687e-26	7.56662e-24	153	1
ENSDART00000055064	pvalb8	9.03138	-1.53911	4.36583e-26	8.9749e-24	154	1
ENSDART00000146702	tnni2b.2	9.78186	-1.42444	4.49286e-26	9.17644e-24	155	1
ENSDART00000139240	tnni2b.2	9.78186	-1.42444	4.49286e-26	9.17644e-24	155	1
ENSDART00000191298	tnni2b.2	9.78186	-1.42444	4.49286e-26	9.17644e-24	155	1
ENSDART00000114568	crygm2d16	9.37992	-1.79077	4.58803e-26	9.31076e-24	156	1
ENSDART00000146188	crygm2d16	9.37992	-1.79077	4.58803e-26	9.31076e-24	156	1
ENSDART00000139070	sult3st2	4.88195	-2.5973	6.67988e-26	1.34695e-23	157	1
ENSDART00000145179	zgc:195245	3.68576	-3.00023	6.92739e-26	1.38802e-23	158	1
ENSDART00000145894	zgc:195245	3.68576	-3.00023	6.92739e-26	1.38802e-23	158	1
ENSDART00000101916	crygm2d15	8.52111	-2.05815	7.75576e-26	1.54423e-23	159	1
ENSDART00000167117	si:ch1073-469d17.2	4.62182	-2.31015	8.12951e-26	1.60852e-23	160	1
ENSDART00000155195	si:ch73-141c7.1	5.89834	-1.89854	8.83182e-26	1.73663e-23	161	1
ENSDART00000013540	si:ch73-141c7.1	5.89834	-1.89854	8.83182e-26	1.73663e-23	161	1
ENSDART00000064214	plac8.1	6.53315	-2.37728	9.77009e-26	1.90927e-23	162	1
ENSDART00000101045	plac8.1	6.53315	-2.37728	9.77009e-26	1.90927e-23	162	1
ENSDART00000075567	enpp7.1	6.35391	-2.22832	1.15348e-25	2.2403e-23	163	1
ENSDART00000173587	zgc:172079	7.62019	-1.65696	2.49911e-25	4.8242e-23	164	1
ENSDART00000173519	zgc:172079	7.62019	-1.65696	2.49911e-25	4.8242e-23	164	1
ENSDART00000173607	zgc:172079	7.62019	-1.65696	2.49911e-25	4.8242e-23	164	1
ENSDART00000173666	zgc:172079	7.62019	-1.65696	2.49911e-25	4.8242e-23	164	1
ENSDART00000172677	rtn4b	7.5046	-1.78218	2.57227e-25	4.93533e-23	165	1
ENSDART00000161705	rtn4b	7.5046	-1.78218	2.57227e-25	4.93533e-23	165	1
ENSDART00000172744	rtn4b	7.5046	-1.78218	2.57227e-25	4.93533e-23	165	1
ENSDART00000163902	rtn4b	7.5046	-1.78218	2.57227e-25	4.93533e-23	165	1
ENSDART00000158208	rtn4b	7.5046	-1.78218	2.57227e-25	4.93533e-23	165	1
ENSDART00000040383	si:ch211-255i20.3	4.43664	-2.85667	3.2317e-25	6.1632e-23	166	1
ENSDART00000133093	crygm2d9	9.97828	-1.59271	3.65298e-25	6.9249e-23	167	1
ENSDART00000111109	crygm2d9	9.97828	-1.59271	3.65298e-25	6.9249e-23	167	1
ENSDART00000122359	si:dkey-164f24.2	7.01877	-2.039	3.70843e-25	6.98819e-23	168	1
ENSDART00000168929	si:dkey-164f24.2	7.01877	-2.039	3.70843e-25	6.98819e-23	168	1
ENSDART00000163962	si:dkey-164f24.2	7.01877	-2.039	3.70843e-25	6.98819e-23	168	1
ENSDART00000176298	si:dkey-164f24.2	7.01877	-2.039	3.70843e-25	6.98819e-23	168	1
ENSDART00000183340	si:dkey-164f24.2	7.01877	-2.039	3.70843e-25	6.98819e-23	168	1
ENSDART00000150224	agxta	6.35504	-1.88476	4.16575e-25	7.8035e-23	169	1
ENSDART00000148994	agxta	6.35504	-1.88476	4.16575e-25	7.8035e-23	169	1
ENSDART00000073881	agxta	6.35504	-1.88476	4.16575e-25	7.8035e-23	169	1
ENSDART00000135853	crygm2d11	8.31487	-1.90724	4.47509e-25	8.33366e-23	170	1
ENSDART00000101923	crygm2d11	8.31487	-1.90724	4.47509e-25	8.33366e-23	170	1
ENSDART00000011822	slc10a2	4.47053	-2.38306	5.30487e-25	9.82114e-23	171	1
ENSDART00000127368	si:dkey-4p15.5	6.45413	-2.11163	6.51273e-25	1.19872e-22	172	1
ENSDART00000164803	si:dkey-4p15.5	6.45413	-2.11163	6.51273e-25	1.19872e-22	172	1
ENSDART00000100309	crybb1l2	6.19469	-1.79609	6.73913e-25	1.23322e-22	173	1
ENSDART00000190592	crybb1l2	6.19469	-1.79609	6.73913e-25	1.23322e-22	173	1
ENSDART00000151390	si:ch211-195b13.1	7.10731	-2.09882	6.7947e-25	1.23624e-22	174	1
ENSDART00000010580	si:ch211-195b13.1	7.10731	-2.09882	6.7947e-25	1.23624e-22	174	1
ENSDART00000158490	si:ch211-195b13.1	7.10731	-2.09882	6.7947e-25	1.23624e-22	174	1
ENSDART00000114943	crygm2d4	9.50799	-1.71114	9.69962e-25	1.75469e-22	175	1
ENSDART00000004727	rhcgl1	4.60583	-2.2346	9.91476e-25	1.78342e-22	176	1
ENSDART00000048828	atp1a1a.4	8.68603	-1.35151	1.02413e-24	1.83174e-22	177	1
ENSDART00000141426	atp1a1a.4	8.68603	-1.35151	1.02413e-24	1.83174e-22	177	1
ENSDART00000123205	atp1a1a.4	8.68603	-1.35151	1.02413e-24	1.83174e-22	177	1
ENSDART00000141675	mep1a.2	3.85099	-2.55754	1.04894e-24	1.86559e-22	178	1
ENSDART00000026234	mep1a.2	3.85099	-2.55754	1.04894e-24	1.86559e-22	178	1
ENSDART00000148478	lim2.5	5.40486	-1.98998	1.16822e-24	2.06611e-22	179	1
ENSDART00000192979	lim2.5	5.40486	-1.98998	1.16822e-24	2.06611e-22	179	1
ENSDART00000061327	rh50	4.47464	-2.60278	1.38274e-24	2.43194e-22	180	1
ENSDART00000113174	crygm2d7	9.66458	-1.63863	1.87696e-24	3.26488e-22	182	1
ENSDART00000135190	crygm2d7	9.66458	-1.63863	1.87696e-24	3.26488e-22	182	1
ENSDART00000008692	si:dkey-14d8.7	4.04944	-3.0003	2.20805e-24	3.81981e-22	183	1
ENSDART00000132837	si:dkey-14d8.7	4.04944	-3.0003	2.20805e-24	3.81981e-22	183	1
ENSDART00000147706	cox6a2	5.16523	-2.43211	2.70232e-24	4.64946e-22	184	1
ENSDART00000140547	cox6a2	5.16523	-2.43211	2.70232e-24	4.64946e-22	184	1
ENSDART00000140573	cish	6.1843	-2.14632	3.67863e-24	6.29503e-22	185	1
ENSDART00000084861	cish	6.1843	-2.14632	3.67863e-24	6.29503e-22	185	1
ENSDART00000136538	cish	6.1843	-2.14632	3.67863e-24	6.29503e-22	185	1
ENSDART00000140108	cish	6.1843	-2.14632	3.67863e-24	6.29503e-22	185	1
ENSDART00000132029	crygm2d2	10.1625	-1.6243	4.2695e-24	7.24157e-22	186	1
ENSDART00000129295	crygm2d2	10.1625	-1.6243	4.2695e-24	7.24157e-22	186	1
ENSDART00000158856	anxa1b	7.36743	-2.31147	4.27751e-24	7.24157e-22	187	1
ENSDART00000170560	anxa1b	7.36743	-2.31147	4.27751e-24	7.24157e-22	187	1
ENSDART00000101845	crygm2d5	10.2086	-1.64803	4.66594e-24	7.85715e-22	188	1
ENSDART00000146460	crygm2d5	10.2086	-1.64803	4.66594e-24	7.85715e-22	188	1
ENSDART00000132152	si:ch211-139a5.9	8.15862	-1.46276	4.8002e-24	8.04045e-22	189	1
ENSDART00000131378	si:ch211-139a5.9	8.15862	-1.46276	4.8002e-24	8.04045e-22	189	1
ENSDART00000048210	ckmt2b	8.39915	-1.76101	5.03674e-24	8.39228e-22	190	1
ENSDART00000058403	ckmt2b	8.39915	-1.76101	5.03674e-24	8.39228e-22	190	1
ENSDART00000055857	ckmt2b	8.39915	-1.76101	5.03674e-24	8.39228e-22	190	1
ENSDART00000164668	ckmt2b	8.39915	-1.76101	5.03674e-24	8.39228e-22	190	1
ENSDART00000184797	ckmt2b	8.39915	-1.76101	5.03674e-24	8.39228e-22	190	1
ENSDART00000040013	myl7	6.23607	-1.79056	5.32529e-24	8.82659e-22	191	1
ENSDART00000130798	myl7	6.23607	-1.79056	5.32529e-24	8.82659e-22	191	1
ENSDART00000124414	myl7	6.23607	-1.79056	5.32529e-24	8.82659e-22	191	1
ENSDART00000147073	si:ch73-44m9.5	3.55426	-3.19725	5.36389e-24	8.84427e-22	192	1
ENSDART00000150458	tdo2a	6.35438	-1.74853	6.94482e-24	1.13917e-21	193	1
ENSDART00000150564	tdo2a	6.35438	-1.74853	6.94482e-24	1.13917e-21	193	1
ENSDART00000105590	tdo2a	6.35438	-1.74853	6.94482e-24	1.13917e-21	193	1
ENSDART00000150454	tdo2a	6.35438	-1.74853	6.94482e-24	1.13917e-21	193	1
ENSDART00000150731	tdo2a	6.35438	-1.74853	6.94482e-24	1.13917e-21	193	1
ENSDART00000150729	tdo2a	6.35438	-1.74853	6.94482e-24	1.13917e-21	193	1
ENSDART00000131485	tmem176l.2	7.24554	-1.91727	7.66547e-24	1.25089e-21	194	1
ENSDART00000132926	tmem176l.2	7.24554	-1.91727	7.66547e-24	1.25089e-21	194	1
ENSDART00000146987	si:dkey-266f7.9	3.61633	-2.95618	9.24541e-24	1.50098e-21	195	1
ENSDART00000057599	fuom	6.60723	-1.60372	1.03078e-23	1.66492e-21	196	1
ENSDART00000031418	hsc70	7.92091	-1.71963	1.16452e-23	1.87139e-21	197	1
ENSDART00000184837	hsc70	7.92091	-1.71963	1.16452e-23	1.87139e-21	197	1
ENSDART00000102559	zgc:122979	4.88995	-2.19251	1.52596e-23	2.43984e-21	198	1
ENSDART00000130131	sult6b1	8.32669	-1.5114	1.55398e-23	2.47215e-21	199	1
ENSDART00000054238	mipa	6.21873	-2.19006	1.58586e-23	2.51025e-21	200	1
ENSDART00000033872	tnni2a.1	8.21675	-1.57263	1.85247e-23	2.90324e-21	202	1
ENSDART00000159373	tnni2a.1	8.21675	-1.57263	1.85247e-23	2.90324e-21	202	1
ENSDART00000170901	cyp3a65	7.06286	-1.70348	2.01657e-23	3.14485e-21	203	1
ENSDART00000156830	camkk1b	4.70779	-2.396	2.59812e-23	4.01235e-21	204	1
ENSDART00000125864	camkk1b	4.70779	-2.396	2.59812e-23	4.01235e-21	204	1
ENSDART00000169620	tspan34	4.34019	-2.01096	2.59818e-23	4.01235e-21	205	1
ENSDART00000101472	tat	5.83268	-2.33741	3.2692e-23	5.02409e-21	206	1
ENSDART00000189057	tat	5.83268	-2.33741	3.2692e-23	5.02409e-21	206	1
ENSDART00000135663	agxtb	7.68325	-2.1383	4.15302e-23	6.35151e-21	207	1
ENSDART00000128008	agxtb	7.68325	-2.1383	4.15302e-23	6.35151e-21	207	1
ENSDART00000013863	agxtb	7.68325	-2.1383	4.15302e-23	6.35151e-21	207	1
ENSDART00000147638	si:ch211-93g23.2	4.62603	-2.26899	4.25403e-23	6.47471e-21	208	1
ENSDART00000132049	cela1.2	3.39311	-3.39926	4.47891e-23	6.78436e-21	209	1
ENSDART00000077978	s100t	7.71565	-1.65564	5.51284e-23	8.31073e-21	210	1
ENSDART00000138130	s100t	7.71565	-1.65564	5.51284e-23	8.31073e-21	210	1
ENSDART00000077635	si:ch211-103n10.5	5.09822	-2.42601	5.68948e-23	8.53637e-21	211	1
ENSDART00000135988	si:dkey-205h13.2	8.36161	-1.42698	7.20081e-23	1.0753e-20	212	1
ENSDART00000124811	si:dkey-205h13.2	8.36161	-1.42698	7.20081e-23	1.0753e-20	212	1
ENSDART00000180274	si:dkey-205h13.2	8.36161	-1.42698	7.20081e-23	1.0753e-20	212	1
ENSDART00000182719	si:dkey-205h13.2	8.36161	-1.42698	7.20081e-23	1.0753e-20	212	1
ENSDART00000126282	nr1d1	5.71402	-1.70609	7.88211e-23	1.17151e-20	213	1
ENSDART00000164279	si:dkeyp-110c7.4	5.64807	-1.6568	8.72921e-23	1.29135e-20	214	1
ENSDART00000161977	si:dkeyp-110c7.4	5.64807	-1.6568	8.72921e-23	1.29135e-20	214	1
ENSDART00000134805	crygm2d1	9.98749	-1.57594	9.32401e-23	1.37293e-20	215	1
ENSDART00000066050	hpdb	7.82617	-1.6429	9.45692e-23	1.38605e-20	216	1
ENSDART00000133096	fkbp11	6.54122	-1.55156	9.6257e-23	1.40429e-20	217	1
ENSDART00000053776	fkbp11	6.54122	-1.55156	9.6257e-23	1.40429e-20	217	1
ENSDART00000188825	fkbp11	6.54122	-1.55156	9.6257e-23	1.40429e-20	217	1
ENSDART00000148160	crip1	8.33284	-1.91474	1.25139e-22	1.81727e-20	218	1
ENSDART00000075975	crip1	8.33284	-1.91474	1.25139e-22	1.81727e-20	218	1
ENSDART00000133884	crip1	8.33284	-1.91474	1.25139e-22	1.81727e-20	218	1
ENSDART00000148954	acsl5	7.42262	-1.23022	1.39305e-22	2.01023e-20	219	1
ENSDART00000148603	acsl5	7.42262	-1.23022	1.39305e-22	2.01023e-20	219	1
ENSDART00000175929	acsl5	7.42262	-1.23022	1.39305e-22	2.01023e-20	219	1
ENSDART00000186342	acsl5	7.42262	-1.23022	1.39305e-22	2.01023e-20	219	1
ENSDART00000043887	acsl5	7.42262	-1.23022	1.39305e-22	2.01023e-20	219	1
ENSDART00000109756	cpo	5.59896	-2.62089	1.39697e-22	2.01023e-20	220	1
ENSDART00000101802	crygm2f	4.16524	-2.1852	1.63855e-22	2.3472e-20	221	1
ENSDART00000104628	insl5a	4.29994	-2.31681	1.77795e-22	2.53542e-20	222	1
ENSDART00000077503	tm4sf5	6.15672	-1.7048	1.78723e-22	2.53723e-20	223	1
ENSDART00000154442	igfn1.3	8.0646	-1.37387	1.84133e-22	2.60236e-20	224	1
ENSDART00000188712	igfn1.3	8.0646	-1.37387	1.84133e-22	2.60236e-20	224	1
ENSDART00000190148	igfn1.3	8.0646	-1.37387	1.84133e-22	2.60236e-20	224	1
ENSDART00000170093	si:dkey-36i7.3	7.55815	-1.31019	1.8757e-22	2.63915e-20	225	1
ENSDART00000180656	si:dkey-36i7.3	7.55815	-1.31019	1.8757e-22	2.63915e-20	225	1
ENSDART00000148552	lgals2b	11.0712	-1.50332	1.89919e-22	2.66038e-20	226	1
ENSDART00000148867	lgals2b	11.0712	-1.50332	1.89919e-22	2.66038e-20	226	1
ENSDART00000149414	lgals2b	11.0712	-1.50332	1.89919e-22	2.66038e-20	226	1
ENSDART00000149248	lgals2b	11.0712	-1.50332	1.89919e-22	2.66038e-20	226	1
ENSDART00000148391	lgals2b	11.0712	-1.50332	1.89919e-22	2.66038e-20	226	1
ENSDART00000189900	lgals2b	11.0712	-1.50332	1.89919e-22	2.66038e-20	226	1
ENSDART00000109251	mpz	4.8656	-1.96473	1.91933e-22	2.67674e-20	227	1
ENSDART00000136818	mpz	4.8656	-1.96473	1.91933e-22	2.67674e-20	227	1
ENSDART00000132682	mpz	4.8656	-1.96473	1.91933e-22	2.67674e-20	227	1
ENSDART00000137253	mpz	4.8656	-1.96473	1.91933e-22	2.67674e-20	227	1
ENSDART00000163040	mpz	4.8656	-1.96473	1.91933e-22	2.67674e-20	227	1
ENSDART00000056372	mpz	4.8656	-1.96473	1.91933e-22	2.67674e-20	227	1
ENSDART00000184684	mpz	4.8656	-1.96473	1.91933e-22	2.67674e-20	227	1
ENSDART00000166923	mpz	4.8656	-1.96473	1.91933e-22	2.67674e-20	227	1
ENSDART00000062116	cldnk	4.23309	-2.15928	1.96005e-22	2.72154e-20	228	1
ENSDART00000189920	cldnk	4.23309	-2.15928	1.96005e-22	2.72154e-20	228	1
ENSDART00000194260	CR385050.2	2.4102	-4.72582	2.18343e-22	3.01847e-20	229	1
ENSDART00000194566	CR385050.2	2.4102	-4.72582	2.18343e-22	3.01847e-20	229	1
ENSDART00000128806	ino80	8.63689	-1.62337	2.23151e-22	3.07153e-20	230	1
ENSDART00000153113	ino80	8.63689	-1.62337	2.23151e-22	3.07153e-20	230	1
ENSDART00000179690	ino80	8.63689	-1.62337	2.23151e-22	3.07153e-20	230	1
ENSDART00000188059	ino80	8.63689	-1.62337	2.23151e-22	3.07153e-20	230	1
ENSDART00000147441	lim2.1	6.39005	-1.73428	2.29226e-22	3.14148e-20	231	1
ENSDART00000078800	lim2.1	6.39005	-1.73428	2.29226e-22	3.14148e-20	231	1
ENSDART00000060361	crygm5	3.38335	-2.9565	2.39997e-22	3.27493e-20	232	1
ENSDART00000115384	crygm5	3.38335	-2.9565	2.39997e-22	3.27493e-20	232	1
ENSDART00000104414	rlbp1b	4.93703	-2.72301	2.58167e-22	3.50774e-20	233	1
ENSDART00000067332	rlbp1b	4.93703	-2.72301	2.58167e-22	3.50774e-20	233	1
ENSDART00000052620	npy	4.1952	-2.40039	2.72286e-22	3.68378e-20	234	1
ENSDART00000188813	npy	4.1952	-2.40039	2.72286e-22	3.68378e-20	234	1
ENSDART00000103330	chac1	7.53329	-1.72414	2.96781e-22	3.99808e-20	235	1
ENSDART00000153319	chac1	7.53329	-1.72414	2.96781e-22	3.99808e-20	235	1
ENSDART00000124272	crygm2d17	11.1772	-1.55546	3.52519e-22	4.72883e-20	236	1
ENSDART00000175417	crygm2d17	11.1772	-1.55546	3.52519e-22	4.72883e-20	236	1
ENSDART00000132890	crygm2d17	11.1772	-1.55546	3.52519e-22	4.72883e-20	236	1
ENSDART00000110933	crygm2d17	11.1772	-1.55546	3.52519e-22	4.72883e-20	236	1
ENSDART00000160919	CABZ01068499.1	4.46348	-2.68365	3.80231e-22	5.07906e-20	237	1
ENSDART00000126963	ucp3	6.58735	-2.10519	4.01059e-22	5.33475e-20	238	1
ENSDART00000019104	fbp2	6.29079	-1.76711	4.06552e-22	5.3852e-20	239	1
ENSDART00000165111	zgc:154142	4.94157	-2.02787	4.10336e-22	5.41267e-20	240	1
ENSDART00000163939	zgc:154142	4.94157	-2.02787	4.10336e-22	5.41267e-20	240	1
ENSDART00000147368	osbp2	4.93876	-2.13642	4.16269e-22	5.46815e-20	241	1
ENSDART00000139497	osbp2	4.93876	-2.13642	4.16269e-22	5.46815e-20	241	1
ENSDART00000075524	osbp2	4.93876	-2.13642	4.16269e-22	5.46815e-20	241	1
ENSDART00000098529	mbl2	4.79719	-2.28661	4.82032e-22	6.30585e-20	242	1
ENSDART00000183277	mbl2	4.79719	-2.28661	4.82032e-22	6.30585e-20	242	1
ENSDART00000168939	mbl2	4.79719	-2.28661	4.82032e-22	6.30585e-20	242	1
ENSDART00000133574	uox	7.39983	-2.23926	4.97196e-22	6.47746e-20	243	1
ENSDART00000146940	uox	7.39983	-2.23926	4.97196e-22	6.47746e-20	243	1
ENSDART00000024046	uox	7.39983	-2.23926	4.97196e-22	6.47746e-20	243	1
ENSDART00000104539	lim2.4	8.0292	-1.35702	6.30932e-22	8.15267e-20	245	1
ENSDART00000144923	lim2.4	8.0292	-1.35702	6.30932e-22	8.15267e-20	245	1
ENSDART00000186815	lim2.4	8.0292	-1.35702	6.30932e-22	8.15267e-20	245	1
ENSDART00000181041	lim2.4	8.0292	-1.35702	6.30932e-22	8.15267e-20	245	1
ENSDART00000172785	arr3b	8.86041	-1.71296	6.34036e-22	8.15948e-20	246	1
ENSDART00000168975	arr3b	8.86041	-1.71296	6.34036e-22	8.15948e-20	246	1
ENSDART00000158077	arr3b	8.86041	-1.71296	6.34036e-22	8.15948e-20	246	1
ENSDART00000158888	arr3b	8.86041	-1.71296	6.34036e-22	8.15948e-20	246	1
ENSDART00000145610	si:ch211-255g12.6	9.69092	-1.45946	8.67518e-22	1.1119e-19	247	1
ENSDART00000142390	gnb5b	6.93979	-1.51986	1.04608e-21	1.33535e-19	248	1
ENSDART00000077724	gnb5b	6.93979	-1.51986	1.04608e-21	1.33535e-19	248	1
ENSDART00000140105	camk1ga	4.47241	-2.17507	1.08001e-21	1.37313e-19	249	1
ENSDART00000065380	camk1ga	4.47241	-2.17507	1.08001e-21	1.37313e-19	249	1
ENSDART00000140925	camk1ga	4.47241	-2.17507	1.08001e-21	1.37313e-19	249	1
ENSDART00000127453	trpv6	5.18719	-1.94745	1.15354e-21	1.46075e-19	250	1
ENSDART00000184526	trpv6	5.18719	-1.94745	1.15354e-21	1.46075e-19	250	1
ENSDART00000182392	trpv6	5.18719	-1.94745	1.15354e-21	1.46075e-19	250	1
ENSDART00000123004	si:dkeyp-73b11.8	8.57574	-1.34796	1.16559e-21	1.47013e-19	251	1
ENSDART00000109037	cdk5r2b	5.89993	-1.61	1.18451e-21	1.48807e-19	252	1
ENSDART00000053521	rhcga	7.02201	-2.17077	1.32826e-21	1.66206e-19	253	1
ENSDART00000149046	rhcga	7.02201	-2.17077	1.32826e-21	1.66206e-19	253	1
ENSDART00000138170	plscr3a	3.81984	-2.70399	1.80217e-21	2.24619e-19	254	1
ENSDART00000137976	si:dkey-21e2.15	5.3605	-2.30874	2.0602e-21	2.55772e-19	255	1
ENSDART00000132386	si:dkey-21e2.15	5.3605	-2.30874	2.0602e-21	2.55772e-19	255	1
ENSDART00000148173	si:dkey-21e2.15	5.3605	-2.30874	2.0602e-21	2.55772e-19	255	1
ENSDART00000027000	rho	9.35316	-2.40317	2.10013e-21	2.5971e-19	256	1
ENSDART00000101869	crygm2d12	10.2758	-1.69774	2.36311e-21	2.91095e-19	257	1
ENSDART00000134267	g6pca.2	7.48334	-1.41965	2.50391e-21	3.07243e-19	258	1
ENSDART00000136631	g6pca.2	7.48334	-1.41965	2.50391e-21	3.07243e-19	258	1
ENSDART00000143746	g6pca.2	7.48334	-1.41965	2.50391e-21	3.07243e-19	258	1
ENSDART00000091868	g6pca.2	7.48334	-1.41965	2.50391e-21	3.07243e-19	258	1
ENSDART00000039955	slc5a1	5.89401	-1.7952	2.62945e-21	3.21401e-19	259	1
ENSDART00000080449	slc5a1	5.89401	-1.7952	2.62945e-21	3.21401e-19	259	1
ENSDART00000013079	scp2a	7.97924	-1.47149	3.39372e-21	4.13225e-19	260	1
ENSDART00000153152	scp2a	7.97924	-1.47149	3.39372e-21	4.13225e-19	260	1
ENSDART00000133035	syt5a	5.55808	-1.8949	3.75844e-21	4.5588e-19	261	1
ENSDART00000091013	si:dkey-57a22.15	7.80335	-1.58329	4.01527e-21	4.85173e-19	262	1
ENSDART00000148871	nrgna	7.2407	-1.46248	4.57197e-21	5.50341e-19	263	1
ENSDART00000057910	nrgna	7.2407	-1.46248	4.57197e-21	5.50341e-19	263	1
ENSDART00000105352	gip	3.91208	-2.46955	4.6513e-21	5.57768e-19	264	1
ENSDART00000183922	gip	3.91208	-2.46955	4.6513e-21	5.57768e-19	264	1
ENSDART00000055019	ndufa4	9.65395	-1.14996	5.16199e-21	6.16673e-19	265	1
ENSDART00000082697	gabra6a	4.33987	-2.17687	5.79774e-21	6.90018e-19	266	1
ENSDART00000054982	gabra6a	4.33987	-2.17687	5.79774e-21	6.90018e-19	266	1
ENSDART00000149150	serpina7	3.20723	-3.6848	6.06193e-21	7.18759e-19	267	1
ENSDART00000051448	serpina7	3.20723	-3.6848	6.06193e-21	7.18759e-19	267	1
ENSDART00000038524	gsto1	4.69761	-1.99402	7.81172e-21	9.19344e-19	269	1
ENSDART00000048887	csrp1b	5.30196	-2.08428	1.0955e-20	1.2845e-18	270	1
ENSDART00000148815	csrp1b	5.30196	-2.08428	1.0955e-20	1.2845e-18	270	1
ENSDART00000060196	anpepa	6.06494	-1.56218	1.16675e-20	1.36298e-18	271	1
ENSDART00000065356	desmb	6.2005	-1.71429	1.4677e-20	1.70825e-18	272	1
ENSDART00000156731	desmb	6.2005	-1.71429	1.4677e-20	1.70825e-18	272	1
ENSDART00000153465	desmb	6.2005	-1.71429	1.4677e-20	1.70825e-18	272	1
ENSDART00000052471	bbox1	5.468	-1.87485	1.73842e-20	2.00857e-18	274	1
ENSDART00000173798	bbox1	5.468	-1.87485	1.73842e-20	2.00857e-18	274	1
ENSDART00000173778	bbox1	5.468	-1.87485	1.73842e-20	2.00857e-18	274	1
ENSDART00000173713	bbox1	5.468	-1.87485	1.73842e-20	2.00857e-18	274	1
ENSDART00000173575	bbox1	5.468	-1.87485	1.73842e-20	2.00857e-18	274	1
ENSDART00000180342	bbox1	5.468	-1.87485	1.73842e-20	2.00857e-18	274	1
ENSDART00000075275	pklr	5.51652	-1.87191	1.84552e-20	2.12456e-18	275	1
ENSDART00000051524	etnppl	6.41863	-1.49489	2.01854e-20	2.31532e-18	276	1
ENSDART00000155574	cuzd1.1	3.15182	-3.25707	2.12173e-20	2.42491e-18	277	1
ENSDART00000042895	cdh17	6.61701	-1.8853	2.16797e-20	2.46883e-18	278	1
ENSDART00000123187	cdh17	6.61701	-1.8853	2.16797e-20	2.46883e-18	278	1
ENSDART00000188870	cdh17	6.61701	-1.8853	2.16797e-20	2.46883e-18	278	1
ENSDART00000075513	aqp9b	7.85377	-1.50394	2.55437e-20	2.89843e-18	279	1
ENSDART00000169380	slc25a43	5.81934	-1.7327	2.65841e-20	3.00571e-18	280	1
ENSDART00000171854	si:ch1073-303d10.1	3.98176	-2.77628	3.07957e-20	3.4695e-18	281	1
ENSDART00000129568	phyh	6.67124	-1.51182	3.29421e-20	3.69816e-18	282	1
ENSDART00000132387	pvalb6	6.37746	-1.68811	3.40631e-20	3.81049e-18	283	1
ENSDART00000192799	pvalb6	6.37746	-1.68811	3.40631e-20	3.81049e-18	283	1
ENSDART00000164072	si:ch211-113d22.2	6.43505	-1.61626	4.29102e-20	4.78327e-18	284	1
ENSDART00000168541	si:ch211-113d22.2	6.43505	-1.61626	4.29102e-20	4.78327e-18	284	1
ENSDART00000159338	si:ch211-113d22.2	6.43505	-1.61626	4.29102e-20	4.78327e-18	284	1
ENSDART00000004842	dusp23a	5.2011	-2.23517	4.96604e-20	5.51631e-18	285	1
ENSDART00000028225	mao	7.07806	-1.37448	5.00379e-20	5.53881e-18	286	1
ENSDART00000017902	camk1gb	5.9565	-1.40222	5.19903e-20	5.73488e-18	287	1
ENSDART00000149803	CU682777.2	6.38867	-1.62001	5.58561e-20	6.13991e-18	288	1
ENSDART00000148793	CU682777.2	6.38867	-1.62001	5.58561e-20	6.13991e-18	288	1
ENSDART00000149188	CU682777.2	6.38867	-1.62001	5.58561e-20	6.13991e-18	288	1
ENSDART00000083947	ptk6b	4.598	-1.93845	6.00703e-20	6.5803e-18	289	1
ENSDART00000151417	krt92	9.43216	-1.41674	7.06822e-20	7.71606e-18	290	1
ENSDART00000027701	krt92	9.43216	-1.41674	7.06822e-20	7.71606e-18	290	1
ENSDART00000163304	krt92	9.43216	-1.41674	7.06822e-20	7.71606e-18	290	1
ENSDART00000105040	krt92	9.43216	-1.41674	7.06822e-20	7.71606e-18	290	1
ENSDART00000101928	crygm2d13	10.6459	-1.59782	7.14305e-20	7.77095e-18	291	1
ENSDART00000064596	cyp2x8	2.86744	-3.57475	7.40278e-20	8.02593e-18	292	1
ENSDART00000155021	si:ch211-175f11.5	6.15404	-1.72018	8.47232e-20	9.15415e-18	293	1
ENSDART00000156558	si:ch211-175f11.5	6.15404	-1.72018	8.47232e-20	9.15415e-18	293	1
ENSDART00000141388	cox7a1	7.16054	-1.56717	8.83417e-20	9.51266e-18	294	1
ENSDART00000152734	cox7a1	7.16054	-1.56717	8.83417e-20	9.51266e-18	294	1
ENSDART00000134182	cox7a1	7.16054	-1.56717	8.83417e-20	9.51266e-18	294	1
ENSDART00000189305	faxdc2	8.92898	-1.00941	9.03285e-20	9.69363e-18	295	1
ENSDART00000038657	faxdc2	8.92898	-1.00941	9.03285e-20	9.69363e-18	295	1
ENSDART00000101809	crygm2d6	9.10164	-1.56469	9.22704e-20	9.86857e-18	296	1
ENSDART00000043801	cabp5b	5.08627	-1.94718	1.11502e-19	1.18853e-17	297	1
ENSDART00000139521	si:ch211-89o9.4	3.29585	-2.5402	1.24017e-19	1.30898e-17	299	1
ENSDART00000148251	si:ch211-89o9.4	3.29585	-2.5402	1.24017e-19	1.30898e-17	299	1
ENSDART00000144639	si:ch211-89o9.4	3.29585	-2.5402	1.24017e-19	1.30898e-17	299	1
ENSDART00000067844	asgrl1	4.18183	-2.08863	1.76298e-19	1.85423e-17	301	1
ENSDART00000135422	asgrl1	4.18183	-2.08863	1.76298e-19	1.85423e-17	301	1
ENSDART00000147992	asgrl1	4.18183	-2.08863	1.76298e-19	1.85423e-17	301	1
ENSDART00000018948	cishb	3.35525	-2.50411	1.89304e-19	1.98444e-17	302	1
ENSDART00000169185	zgc:123284	4.11816	-2.38566	2.34054e-19	2.44544e-17	303	1
ENSDART00000194161	CR385050.3	2.77908	-2.99899	2.67369e-19	2.78433e-17	304	1
ENSDART00000051081	eef2l2	9.28232	-1.33694	2.75512e-19	2.85972e-17	305	1
ENSDART00000131676	eef2l2	9.28232	-1.33694	2.75512e-19	2.85972e-17	305	1
ENSDART00000121840	eef2l2	9.28232	-1.33694	2.75512e-19	2.85972e-17	305	1
ENSDART00000131824	tmem237a	6.23372	-1.47371	3.0491e-19	3.15453e-17	306	1
ENSDART00000017593	tmem237a	6.23372	-1.47371	3.0491e-19	3.15453e-17	306	1
ENSDART00000145503	tmem237a	6.23372	-1.47371	3.0491e-19	3.15453e-17	306	1
ENSDART00000110656	crygm2d20	10.2116	-1.49992	3.73038e-19	3.84679e-17	307	1
ENSDART00000133149	crygm2d20	10.2116	-1.49992	3.73038e-19	3.84679e-17	307	1
ENSDART00000135036	mylpfb	12.9024	-1.32329	3.78845e-19	3.89398e-17	308	1
ENSDART00000003847	mylpfb	12.9024	-1.32329	3.78845e-19	3.89398e-17	308	1
ENSDART00000153561	si:ch73-306e8.2	4.94607	-3.12263	3.84703e-19	3.9414e-17	309	1
ENSDART00000153762	si:ch73-306e8.2	4.94607	-3.12263	3.84703e-19	3.9414e-17	309	1
ENSDART00000155573	si:ch73-306e8.2	4.94607	-3.12263	3.84703e-19	3.9414e-17	309	1
ENSDART00000153515	si:ch73-306e8.2	4.94607	-3.12263	3.84703e-19	3.9414e-17	309	1
ENSDART00000155885	si:ch73-306e8.2	4.94607	-3.12263	3.84703e-19	3.9414e-17	309	1
ENSDART00000139808	mogat2	5.37518	-1.61355	4.52001e-19	4.61595e-17	310	1
ENSDART00000143301	mogat2	5.37518	-1.61355	4.52001e-19	4.61595e-17	310	1
ENSDART00000017436	mogat2	5.37518	-1.61355	4.52001e-19	4.61595e-17	310	1
ENSDART00000141729	mogat2	5.37518	-1.61355	4.52001e-19	4.61595e-17	310	1
ENSDART00000128888	mogat2	5.37518	-1.61355	4.52001e-19	4.61595e-17	310	1
ENSDART00000121883	mybpc2a	4.91319	-1.76497	4.90297e-19	4.99094e-17	311	1
ENSDART00000103457	mybpc2a	4.91319	-1.76497	4.90297e-19	4.99094e-17	311	1
ENSDART00000159497	mybpc2a	4.91319	-1.76497	4.90297e-19	4.99094e-17	311	1
ENSDART00000173034	adgrg4a	4.66674	-1.89272	5.00292e-19	5.07636e-17	312	1
ENSDART00000183507	adgrg4a	4.66674	-1.89272	5.00292e-19	5.07636e-17	312	1
ENSDART00000055011	zgc:136472	5.72783	-1.78204	5.22051e-19	5.28022e-17	313	1
ENSDART00000135156	vil1	7.87843	-1.33428	6.2161e-19	6.26718e-17	314	1
ENSDART00000148298	vil1	7.87843	-1.33428	6.2161e-19	6.26718e-17	314	1
ENSDART00000059228	vil1	7.87843	-1.33428	6.2161e-19	6.26718e-17	314	1
ENSDART00000138397	vil1	7.87843	-1.33428	6.2161e-19	6.26718e-17	314	1
ENSDART00000192903	vil1	7.87843	-1.33428	6.2161e-19	6.26718e-17	314	1
ENSDART00000188558	vil1	7.87843	-1.33428	6.2161e-19	6.26718e-17	314	1
ENSDART00000185210	vil1	7.87843	-1.33428	6.2161e-19	6.26718e-17	314	1
ENSDART00000058629	acta1b	12.2451	-1.11499	6.27523e-19	6.30671e-17	315	1
ENSDART00000184115	acta1b	12.2451	-1.11499	6.27523e-19	6.30671e-17	315	1
ENSDART00000054426	lim2.3	6.55488	-1.24549	6.5127e-19	6.52465e-17	316	1
ENSDART00000134321	lim2.3	6.55488	-1.24549	6.5127e-19	6.52465e-17	316	1
ENSDART00000138680	lim2.3	6.55488	-1.24549	6.5127e-19	6.52465e-17	316	1
ENSDART00000179822	lim2.3	6.55488	-1.24549	6.5127e-19	6.52465e-17	316	1
ENSDART00000142013	penka	3.71233	-2.21558	6.94059e-19	6.93139e-17	317	1
ENSDART00000052477	lctla	4.41263	-2.18681	7.01109e-19	6.97978e-17	318	1
ENSDART00000173732	lctla	4.41263	-2.18681	7.01109e-19	6.97978e-17	318	1
ENSDART00000173547	lctla	4.41263	-2.18681	7.01109e-19	6.97978e-17	318	1
ENSDART00000164326	si:ch73-119p20.1	7.17828	-1.4849	7.99256e-19	7.93192e-17	319	1
ENSDART00000166079	gadd45ab	6.53277	-1.58282	8.7376e-19	8.64422e-17	320	1
ENSDART00000162993	gadd45ab	6.53277	-1.58282	8.7376e-19	8.64422e-17	320	1
ENSDART00000154682	CR847531.1	6.85653	-1.34991	8.79384e-19	8.67275e-17	321	1
ENSDART00000139087	lgmn	8.13216	-0.977317	9.1995e-19	9.04465e-17	322	1
ENSDART00000134955	lgmn	8.13216	-0.977317	9.1995e-19	9.04465e-17	322	1
ENSDART00000189978	lgmn	8.13216	-0.977317	9.1995e-19	9.04465e-17	322	1
ENSDART00000141048	ponzr5	6.5985	-1.45972	9.37821e-19	9.19181e-17	323	1
ENSDART00000146081	ponzr5	6.5985	-1.45972	9.37821e-19	9.19181e-17	323	1
ENSDART00000122423	eevs	5.6057	-2.04381	9.45259e-19	9.22472e-17	324	1
ENSDART00000061106	bhlhe41	5.53796	-1.90206	9.47007e-19	9.22472e-17	325	1
ENSDART00000140083	s100s	6.59915	-1.36451	1.07489e-18	1.04383e-16	326	1
ENSDART00000142955	s100s	6.59915	-1.36451	1.07489e-18	1.04383e-16	326	1
ENSDART00000132107	s100s	6.59915	-1.36451	1.07489e-18	1.04383e-16	326	1
ENSDART00000067593	zgc:153704	7.64511	-1.41793	1.18301e-18	1.14531e-16	327	1
ENSDART00000190221	zgc:153704	7.64511	-1.41793	1.18301e-18	1.14531e-16	327	1
ENSDART00000167745	BX248318.1	6.91029	-1.18722	1.26514e-18	1.2211e-16	328	1
ENSDART00000172937	BX248318.1	6.91029	-1.18722	1.26514e-18	1.2211e-16	328	1
ENSDART00000192899	BX248318.1	6.91029	-1.18722	1.26514e-18	1.2211e-16	328	1
ENSDART00000028219	pvalb4	11.5959	-0.991538	1.47066e-18	1.41514e-16	329	1
ENSDART00000187970	pvalb4	11.5959	-0.991538	1.47066e-18	1.41514e-16	329	1
ENSDART00000105808	krt97	9.46716	-1.21368	1.52518e-18	1.45873e-16	331	1
ENSDART00000152835	nme2a	6.07892	-1.71082	1.54497e-18	1.47321e-16	332	1
ENSDART00000153424	nme2a	6.07892	-1.71082	1.54497e-18	1.47321e-16	332	1
ENSDART00000064339	nme2a	6.07892	-1.71082	1.54497e-18	1.47321e-16	332	1
ENSDART00000181253	nme2a	6.07892	-1.71082	1.54497e-18	1.47321e-16	332	1
ENSDART00000004533	rpe65a	4.98223	-2.18742	1.62079e-18	1.54087e-16	333	1
ENSDART00000150386	si:ch73-6k14.2	3.47807	-2.78654	1.77465e-18	1.68209e-16	334	1
ENSDART00000014013	gda	6.41637	-1.57799	1.83967e-18	1.73852e-16	335	1
ENSDART00000167861	cox4i1l	4.94757	-1.87202	2.05251e-18	1.93388e-16	336	1
ENSDART00000105691	cox4i1l	4.94757	-1.87202	2.05251e-18	1.93388e-16	336	1
ENSDART00000128590	rdh5	5.64311	-1.45484	2.09583e-18	1.96884e-16	337	1
ENSDART00000177475	rdh5	5.64311	-1.45484	2.09583e-18	1.96884e-16	337	1
ENSDART00000002348	rdh5	5.64311	-1.45484	2.09583e-18	1.96884e-16	337	1
ENSDART00000055415	prph2a	6.97953	-1.7898	2.4086e-18	2.24931e-16	339	1
ENSDART00000137734	crp3	5.41117	-2.37284	2.64138e-18	2.45944e-16	340	1
ENSDART00000140802	crp3	5.41117	-2.37284	2.64138e-18	2.45944e-16	340	1
ENSDART00000124321	crp3	5.41117	-2.37284	2.64138e-18	2.45944e-16	340	1
ENSDART00000137389	txlnbb	7.61599	-1.4424	2.87896e-18	2.67279e-16	341	1
ENSDART00000188051	txlnbb	7.61599	-1.4424	2.87896e-18	2.67279e-16	341	1
ENSDART00000115389	txlnbb	7.61599	-1.4424	2.87896e-18	2.67279e-16	341	1
ENSDART00000192560	txlnbb	7.61599	-1.4424	2.87896e-18	2.67279e-16	341	1
ENSDART00000132125	acadm	8.07557	-1.0784	3.06353e-18	2.83582e-16	342	1
ENSDART00000145262	acadm	8.07557	-1.0784	3.06353e-18	2.83582e-16	342	1
ENSDART00000135585	acadm	8.07557	-1.0784	3.06353e-18	2.83582e-16	342	1
ENSDART00000139683	acadm	8.07557	-1.0784	3.06353e-18	2.83582e-16	342	1
ENSDART00000037997	ucmaa	4.0347	-2.07834	3.64972e-18	3.3588e-16	344	1
ENSDART00000101902	crygm2d8	10.2706	-1.45252	3.73653e-18	3.42872e-16	345	1
ENSDART00000184959	crygm2d8	10.2706	-1.45252	3.73653e-18	3.42872e-16	345	1
ENSDART00000153726	ulk2	4.55777	-2.00152	4.3982e-18	4.02423e-16	346	1
ENSDART00000156563	ulk2	4.55777	-2.00152	4.3982e-18	4.02423e-16	346	1
ENSDART00000156386	ulk2	4.55777	-2.00152	4.3982e-18	4.02423e-16	346	1
ENSDART00000102461	rgs8	6.97621	-1.15228	4.53027e-18	4.13312e-16	347	1
ENSDART00000183258	rgs8	6.97621	-1.15228	4.53027e-18	4.13312e-16	347	1
ENSDART00000185907	rgs8	6.97621	-1.15228	4.53027e-18	4.13312e-16	347	1
ENSDART00000153708	muc5.1	6.98014	-1.50643	5.18762e-18	4.71924e-16	348	1
ENSDART00000161969	atp1a3b	6.02533	-1.72657	5.55218e-18	5.03642e-16	349	1
ENSDART00000172657	atp1a3b	6.02533	-1.72657	5.55218e-18	5.03642e-16	349	1
ENSDART00000169057	atp1a3b	6.02533	-1.72657	5.55218e-18	5.03642e-16	349	1
ENSDART00000190902	atp1a3b	6.02533	-1.72657	5.55218e-18	5.03642e-16	349	1
ENSDART00000127859	trim63b	6.4724	-1.45934	5.57003e-18	5.03817e-16	350	1
ENSDART00000031998	slc22a7b.1	2.72727	-2.70611	5.75735e-18	5.19276e-16	351	1
ENSDART00000132520	slc22a7b.1	2.72727	-2.70611	5.75735e-18	5.19276e-16	351	1
ENSDART00000153826	lpin1	6.50465	-1.68399	6.37766e-18	5.7359e-16	352	1
ENSDART00000153939	lpin1	6.50465	-1.68399	6.37766e-18	5.7359e-16	352	1
ENSDART00000155264	lpin1	6.50465	-1.68399	6.37766e-18	5.7359e-16	352	1
ENSDART00000104257	lpin1	6.50465	-1.68399	6.37766e-18	5.7359e-16	352	1
ENSDART00000124718	aqp10a	3.11169	-2.66473	7.1245e-18	6.38945e-16	353	1
ENSDART00000125743	slc25a3a	6.0784	-1.64606	7.5014e-18	6.70845e-16	354	1
ENSDART00000164570	slc25a3a	6.0784	-1.64606	7.5014e-18	6.70845e-16	354	1
ENSDART00000007789	idh1	7.86759	-1.38615	7.53767e-18	6.7219e-16	355	1
ENSDART00000101338	idh1	7.86759	-1.38615	7.53767e-18	6.7219e-16	355	1
ENSDART00000148945	fbp1b	9.35332	-1.3071	7.57299e-18	6.73443e-16	356	1
ENSDART00000139381	fbp1b	9.35332	-1.3071	7.57299e-18	6.73443e-16	356	1
ENSDART00000051313	fbp1b	9.35332	-1.3071	7.57299e-18	6.73443e-16	356	1
ENSDART00000026017	bhlhe40	8.07766	-1.14144	8.00955e-18	7.1027e-16	357	1
ENSDART00000142416	sult3st5	3.29779	-2.46403	8.29005e-18	7.33091e-16	358	1
ENSDART00000008010	pdk2a	7.98343	-1.17146	9.01889e-18	7.95321e-16	359	1
ENSDART00000167824	timp4.3	3.66886	-2.70293	9.11195e-18	8.01295e-16	360	1
ENSDART00000173041	timp4.3	3.66886	-2.70293	9.11195e-18	8.01295e-16	360	1
ENSDART00000187110	timp4.3	3.66886	-2.70293	9.11195e-18	8.01295e-16	360	1
ENSDART00000101449	ckmt2a	6.45085	-1.69147	1.04768e-17	9.16227e-16	362	1
ENSDART00000168670	ckmt2a	6.45085	-1.69147	1.04768e-17	9.16227e-16	362	1
ENSDART00000193401	ckmt2a	6.45085	-1.69147	1.04768e-17	9.16227e-16	362	1
ENSDART00000185500	ckmt2a	6.45085	-1.69147	1.04768e-17	9.16227e-16	362	1
ENSDART00000145150	serpinf2a	5.08502	-1.91422	1.08355e-17	9.44989e-16	363	1
ENSDART00000148677	serpinb1l4	1.57538	-3.7816	1.09067e-17	9.48585e-16	364	1
ENSDART00000144107	lenep	3.88272	-2.36708	1.11526e-17	9.6731e-16	365	1
ENSDART00000193594	CABZ01114053.1	3.51907	-2.426	1.23121e-17	1.06497e-15	366	1
ENSDART00000167349	si:dkey-283b1.6	5.10952	-1.4391	1.26869e-17	1.09439e-15	367	1
ENSDART00000149079	sagb	7.06734	-1.53417	1.27707e-17	1.09863e-15	368	1
ENSDART00000149029	sagb	7.06734	-1.53417	1.27707e-17	1.09863e-15	368	1
ENSDART00000149361	sagb	7.06734	-1.53417	1.27707e-17	1.09863e-15	368	1
ENSDART00000157750	sagb	7.06734	-1.53417	1.27707e-17	1.09863e-15	368	1
ENSDART00000055995	sagb	7.06734	-1.53417	1.27707e-17	1.09863e-15	368	1
ENSDART00000152432	lratb.2	3.67968	-2.28097	1.28824e-17	1.10523e-15	369	1
ENSDART00000149990	acta2	7.65728	-1.94817	1.71646e-17	1.46468e-15	371	1
ENSDART00000177923	acta2	7.65728	-1.94817	1.71646e-17	1.46468e-15	371	1
ENSDART00000133315	adh8b	9.10315	-1.21893	1.84696e-17	1.5718e-15	372	1
ENSDART00000139618	adh8b	9.10315	-1.21893	1.84696e-17	1.5718e-15	372	1
ENSDART00000042766	adh8b	9.10315	-1.21893	1.84696e-17	1.5718e-15	372	1
ENSDART00000176216	adh8b	9.10315	-1.21893	1.84696e-17	1.5718e-15	372	1
ENSDART00000163434	mre11a	6.47008	-1.16434	2.03138e-17	1.72411e-15	373	1
ENSDART00000157758	mre11a	6.47008	-1.16434	2.03138e-17	1.72411e-15	373	1
ENSDART00000108719	crygm2d10	10.2078	-1.49982	2.09256e-17	1.77129e-15	374	1
ENSDART00000147358	crygm2d10	10.2078	-1.49982	2.09256e-17	1.77129e-15	374	1
ENSDART00000131983	myhz1.2	10.9166	-1.11708	2.11475e-17	1.7853e-15	375	1
ENSDART00000183522	myhz1.2	10.9166	-1.11708	2.11475e-17	1.7853e-15	375	1
ENSDART00000073784	rgs5a	6.86032	-1.31958	2.60964e-17	2.19723e-15	376	1
ENSDART00000127612	rgs5a	6.86032	-1.31958	2.60964e-17	2.19723e-15	376	1
ENSDART00000131949	cyp4t8	4.25212	-2.03661	3.17889e-17	2.66942e-15	377	1
ENSDART00000076955	cyp4t8	4.25212	-2.03661	3.17889e-17	2.66942e-15	377	1
ENSDART00000138614	cyp4t8	4.25212	-2.03661	3.17889e-17	2.66942e-15	377	1
ENSDART00000138598	cyp4v8	6.66954	-1.65621	3.50568e-17	2.92831e-15	379	1
ENSDART00000089480	cyp4v8	6.66954	-1.65621	3.50568e-17	2.92831e-15	379	1
ENSDART00000141621	myo7bb	4.28042	-1.77528	3.89783e-17	3.2473e-15	380	1
ENSDART00000109515	myo7bb	4.28042	-1.77528	3.89783e-17	3.2473e-15	380	1
ENSDART00000159987	si:dkey-65b13.13	4.04817	-2.29363	4.11259e-17	3.41722e-15	381	1
ENSDART00000166162	zwi	5.38975	-1.66451	4.33477e-17	3.5737e-15	384	1
ENSDART00000188802	zwi	5.38975	-1.66451	4.33477e-17	3.5737e-15	384	1
ENSDART00000137863	eef1a1l2	4.50281	-1.91297	4.73627e-17	3.89457e-15	385	1
ENSDART00000075340	eef1a1l2	4.50281	-1.91297	4.73627e-17	3.89457e-15	385	1
ENSDART00000129362	eef1a1l2	4.50281	-1.91297	4.73627e-17	3.89457e-15	385	1
ENSDART00000164915	scinla	8.50023	-1.23125	4.89032e-17	4.01082e-15	386	1
ENSDART00000082250	zgc:136930	10.3557	-1.36921	5.54015e-17	4.53204e-15	387	1
ENSDART00000147832	zgc:136930	10.3557	-1.36921	5.54015e-17	4.53204e-15	387	1
ENSDART00000158212	zgc:92161	5.15515	-1.64537	5.80819e-17	4.73133e-15	388	1
ENSDART00000128721	rcvrn3	8.82641	-1.34226	5.81365e-17	4.73133e-15	389	1
ENSDART00000151808	rcvrn3	8.82641	-1.34226	5.81365e-17	4.73133e-15	389	1
ENSDART00000151235	rcvrn3	8.82641	-1.34226	5.81365e-17	4.73133e-15	389	1
ENSDART00000133682	si:dkey-21e2.8	4.17806	-2.29875	6.03209e-17	4.89651e-15	390	1
ENSDART00000134791	si:dkey-21e2.8	4.17806	-2.29875	6.03209e-17	4.89651e-15	390	1
ENSDART00000132929	si:dkey-21e2.8	4.17806	-2.29875	6.03209e-17	4.89651e-15	390	1
ENSDART00000128726	eef1a1a	7.13731	-1.29332	6.16385e-17	4.99067e-15	391	1
ENSDART00000016121	eef1a1a	7.13731	-1.29332	6.16385e-17	4.99067e-15	391	1
ENSDART00000139595	eef1a1a	7.13731	-1.29332	6.16385e-17	4.99067e-15	391	1
ENSDART00000164533	eef1a1a	7.13731	-1.29332	6.16385e-17	4.99067e-15	391	1
ENSDART00000154927	cuzd1.2	2.754	-2.76949	6.52706e-17	5.27127e-15	392	1
ENSDART00000154629	cuzd1.2	2.754	-2.76949	6.52706e-17	5.27127e-15	392	1
ENSDART00000153819	cuzd1.2	2.754	-2.76949	6.52706e-17	5.27127e-15	392	1
ENSDART00000156107	cuzd1.2	2.754	-2.76949	6.52706e-17	5.27127e-15	392	1
ENSDART00000183995	aldocb	8.75438	-1.1672	6.77263e-17	5.45567e-15	393	1
ENSDART00000026766	aldocb	8.75438	-1.1672	6.77263e-17	5.45567e-15	393	1
ENSDART00000173726	si:ch211-196f2.3	5.34106	-1.32317	7.54771e-17	6.06461e-15	394	1
ENSDART00000173997	si:ch211-196f2.3	5.34106	-1.32317	7.54771e-17	6.06461e-15	394	1
ENSDART00000156820	si:dkey-7j14.5	7.47285	-0.97592	8.17907e-17	6.55526e-15	395	1
ENSDART00000157302	si:dkey-7j14.5	7.47285	-0.97592	8.17907e-17	6.55526e-15	395	1
ENSDART00000153783	si:dkey-7j14.5	7.47285	-0.97592	8.17907e-17	6.55526e-15	395	1
ENSDART00000193146	si:dkey-7j14.5	7.47285	-0.97592	8.17907e-17	6.55526e-15	395	1
ENSDART00000189080	si:dkey-7j14.5	7.47285	-0.97592	8.17907e-17	6.55526e-15	395	1
ENSDART00000167347	plaat1	3.11826	-2.23779	1.12027e-16	8.95594e-15	396	1
ENSDART00000182548	plaat1	3.11826	-2.23779	1.12027e-16	8.95594e-15	396	1
ENSDART00000057825	cfd	9.08053	-1.48504	1.15666e-16	9.22353e-15	397	1
ENSDART00000139698	endou2	5.89286	-1.68212	1.19175e-16	9.47949e-15	398	1
ENSDART00000014538	endou2	5.89286	-1.68212	1.19175e-16	9.47949e-15	398	1
ENSDART00000188089	endou2	5.89286	-1.68212	1.19175e-16	9.47949e-15	398	1
ENSDART00000182035	endou2	5.89286	-1.68212	1.19175e-16	9.47949e-15	398	1
ENSDART00000154757	txnipb	6.42605	-1.30124	1.78458e-16	1.41595e-14	399	1
ENSDART00000156884	txnipb	6.42605	-1.30124	1.78458e-16	1.41595e-14	399	1
ENSDART00000102345	txnipb	6.42605	-1.30124	1.78458e-16	1.41595e-14	399	1
ENSDART00000109635	calml4a	5.07099	-1.51446	1.79748e-16	1.42261e-14	400	1
ENSDART00000173844	calml4a	5.07099	-1.51446	1.79748e-16	1.42261e-14	400	1
	NC-002333.11	8.96197	-1.77181	1.86933e-16	1.47579e-14	401	1
ENSDART00000172139	usp21	4.6542	-1.71002	2.17134e-16	1.70996e-14	402	1
ENSDART00000143503	usp21	4.6542	-1.71002	2.17134e-16	1.70996e-14	402	1
ENSDART00000136525	usp21	4.6542	-1.71002	2.17134e-16	1.70996e-14	402	1
ENSDART00000182420	usp21	4.6542	-1.71002	2.17134e-16	1.70996e-14	402	1
ENSDART00000035049	necab1	3.5737	-2.01961	2.4466e-16	1.92195e-14	403	1
ENSDART00000158438	necab1	3.5737	-2.01961	2.4466e-16	1.92195e-14	403	1
ENSDART00000112457	samsn1b	3.81643	-1.99155	2.82249e-16	2.21175e-14	404	1
ENSDART00000110532	zgc:174260	1.94319	-4.04032	2.83084e-16	2.21281e-14	405	1
ENSDART00000132255	si:ch73-15n24.1	3.85519	-2.10283	2.975e-16	2.31976e-14	406	1
ENSDART00000144299	si:ch73-15n24.1	3.85519	-2.10283	2.975e-16	2.31976e-14	406	1
ENSDART00000136241	si:ch73-15n24.1	3.85519	-2.10283	2.975e-16	2.31976e-14	406	1
ENSDART00000005217	alas1	7.15231	-1.40618	3.11392e-16	2.42212e-14	407	1
ENSDART00000172779	alas1	7.15231	-1.40618	3.11392e-16	2.42212e-14	407	1
ENSDART00000157873	hacd1	8.19218	-1.15056	3.15792e-16	2.45033e-14	408	1
ENSDART00000136285	pnp6	5.88343	-1.38856	3.28965e-16	2.5463e-14	409	1
ENSDART00000060001	pnp6	5.88343	-1.38856	3.28965e-16	2.5463e-14	409	1
ENSDART00000098430	dpep1	4.35057	-1.75045	3.31436e-16	2.55917e-14	410	1
ENSDART00000138284	si:dkey-21e2.16	5.76393	-1.83121	3.62551e-16	2.79261e-14	411	1
ENSDART00000133234	si:dkey-21e2.16	5.76393	-1.83121	3.62551e-16	2.79261e-14	411	1
ENSDART00000137312	eif4ebp3	6.62244	-1.12027	4.19074e-16	3.22016e-14	412	1
ENSDART00000077200	eif4ebp3	6.62244	-1.12027	4.19074e-16	3.22016e-14	412	1
ENSDART00000114928	and2	10.654	-0.935431	4.25753e-16	3.26356e-14	413	1
ENSDART00000194638	CABZ01092746.1	5.60779	-1.39028	4.62113e-16	3.53371e-14	414	1
ENSDART00000099568	gpr137bb	5.96764	-1.33157	4.77918e-16	3.64576e-14	415	1
ENSDART00000173188	gpr137bb	5.96764	-1.33157	4.77918e-16	3.64576e-14	415	1
ENSDART00000023793	mipb	5.23579	-1.39215	5.08299e-16	3.8682e-14	416	1
ENSDART00000138581	chs1	3.3661	-2.2392	5.61688e-16	4.26425e-14	417	1
ENSDART00000142160	chs1	3.3661	-2.2392	5.61688e-16	4.26425e-14	417	1
ENSDART00000134963	chs1	3.3661	-2.2392	5.61688e-16	4.26425e-14	417	1
ENSDART00000135782	chs1	3.3661	-2.2392	5.61688e-16	4.26425e-14	417	1
ENSDART00000131747	chs1	3.3661	-2.2392	5.61688e-16	4.26425e-14	417	1
ENSDART00000099131	chs1	3.3661	-2.2392	5.61688e-16	4.26425e-14	417	1
ENSDART00000075389	bdnf	5.35893	-1.32932	5.77665e-16	4.37505e-14	418	1
ENSDART00000132353	bdnf	5.35893	-1.32932	5.77665e-16	4.37505e-14	418	1
ENSDART00000144682	bdnf	5.35893	-1.32932	5.77665e-16	4.37505e-14	418	1
ENSDART00000014843	bdnf	5.35893	-1.32932	5.77665e-16	4.37505e-14	418	1
ENSDART00000131009	bdnf	5.35893	-1.32932	5.77665e-16	4.37505e-14	418	1
ENSDART00000180929	bdnf	5.35893	-1.32932	5.77665e-16	4.37505e-14	418	1
ENSDART00000144810	sec14l8	6.341	-1.46022	5.91983e-16	4.47279e-14	419	1
ENSDART00000083359	sec14l8	6.341	-1.46022	5.91983e-16	4.47279e-14	419	1
ENSDART00000154847	si:ch211-207n23.2	7.57211	-1.34378	7.19891e-16	5.41338e-14	421	1
ENSDART00000155153	si:ch211-207n23.2	7.57211	-1.34378	7.19891e-16	5.41338e-14	421	1
ENSDART00000152680	pyyb	4.11427	-2.08716	7.85157e-16	5.87624e-14	423	1
ENSDART00000192146	c16h2orf66	3.28492	-2.27635	8.07366e-16	6.02821e-14	424	1
ENSDART00000147858	apoc4	2.72965	-2.5169	9.3522e-16	6.9664e-14	425	1
ENSDART00000144347	apoc4	2.72965	-2.5169	9.3522e-16	6.9664e-14	425	1
ENSDART00000115270	apoc4	2.72965	-2.5169	9.3522e-16	6.9664e-14	425	1
ENSDART00000193013	apoc4	2.72965	-2.5169	9.3522e-16	6.9664e-14	425	1
ENSDART00000138579	tdo2b	4.00234	-2.00776	9.42503e-16	7.00417e-14	426	1
ENSDART00000028301	tdo2b	4.00234	-2.00776	9.42503e-16	7.00417e-14	426	1
ENSDART00000171669	itln3	3.54127	-3.14275	9.70942e-16	7.19861e-14	427	1
ENSDART00000165193	itln3	3.54127	-3.14275	9.70942e-16	7.19861e-14	427	1
ENSDART00000003040	itln3	3.54127	-3.14275	9.70942e-16	7.19861e-14	427	1
ENSDART00000020249	dusp5	4.79118	-1.69113	1.04869e-15	7.75685e-14	428	1
ENSDART00000149989	pdca	4.74212	-1.77595	1.05861e-15	7.81199e-14	429	1
ENSDART00000149322	slc23a1	4.1478	-1.76944	1.09375e-15	8.05251e-14	430	1
ENSDART00000014223	slc23a1	4.1478	-1.76944	1.09375e-15	8.05251e-14	430	1
ENSDART00000153137	cx23	3.8774	-2.19686	1.22833e-15	9.02235e-14	431	1
ENSDART00000076293	cx23	3.8774	-2.19686	1.22833e-15	9.02235e-14	431	1
ENSDART00000140450	cx23	3.8774	-2.19686	1.22833e-15	9.02235e-14	431	1
ENSDART00000008590	itpk1a	6.2795	-1.30566	1.23894e-15	9.07924e-14	432	1
ENSDART00000140746	opn1lw2	12.1422	-0.979531	1.32692e-15	9.70154e-14	433	1
ENSDART00000065940	opn1lw2	12.1422	-0.979531	1.32692e-15	9.70154e-14	433	1
ENSDART00000144302	opn1lw2	12.1422	-0.979531	1.32692e-15	9.70154e-14	433	1
ENSDART00000132277	opn1lw2	12.1422	-0.979531	1.32692e-15	9.70154e-14	433	1
ENSDART00000153122	msra	4.20548	-1.85864	1.38872e-15	1.013e-13	434	1
ENSDART00000047362	msra	4.20548	-1.85864	1.38872e-15	1.013e-13	434	1
ENSDART00000165333	si:ch211-207l14.1	6.57189	-1.4786	1.4486e-15	1.05424e-13	435	1
ENSDART00000000392	pde6a	4.86153	-1.40557	1.47062e-15	1.06782e-13	436	1
ENSDART00000160752	pde6a	4.86153	-1.40557	1.47062e-15	1.06782e-13	436	1
ENSDART00000189157	pde6a	4.86153	-1.40557	1.47062e-15	1.06782e-13	436	1
ENSDART00000169823	pnpla3	5.06577	-1.87914	1.52515e-15	1.10488e-13	437	1
ENSDART00000060245	ctsh	6.30206	-1.28163	1.61996e-15	1.17089e-13	438	1
ENSDART00000140111	ctsh	6.30206	-1.28163	1.61996e-15	1.17089e-13	438	1
ENSDART00000140655	srd5a2a	7.10857	-1.07566	1.74279e-15	1.2568e-13	439	1
ENSDART00000064007	srd5a2a	7.10857	-1.07566	1.74279e-15	1.2568e-13	439	1
ENSDART00000123527	srd5a2a	7.10857	-1.07566	1.74279e-15	1.2568e-13	439	1
ENSDART00000032342	anxa5a	4.21107	-1.7418	1.75629e-15	1.26365e-13	440	1
ENSDART00000043403	ethe1	6.56782	-1.25599	1.80193e-15	1.29355e-13	441	1
ENSDART00000034914	pvalb3	6.25399	-1.53463	1.80651e-15	1.29391e-13	442	1
ENSDART00000142427	pvalb3	6.25399	-1.53463	1.80651e-15	1.29391e-13	442	1
ENSDART00000089546	abi3bpb	6.66405	-1.23318	2.07259e-15	1.48113e-13	443	1
ENSDART00000150570	abi3bpb	6.66405	-1.23318	2.07259e-15	1.48113e-13	443	1
ENSDART00000189359	abi3bpb	6.66405	-1.23318	2.07259e-15	1.48113e-13	443	1
ENSDART00000078154	npas4a	3.76922	-2.21698	2.26607e-15	1.61575e-13	444	1
ENSDART00000058773	rgs16	5.99155	-1.40909	2.4368e-15	1.73358e-13	445	1
ENSDART00000149563	zgc:174259	2.88546	-2.63169	2.47685e-15	1.75812e-13	446	1
ENSDART00000079090	zgc:174259	2.88546	-2.63169	2.47685e-15	1.75812e-13	446	1
ENSDART00000034586	cela1.4	4.27857	-2.10272	2.57122e-15	1.82102e-13	447	1
ENSDART00000060576	myoz1a	7.47383	-1.00406	2.67211e-15	1.88825e-13	448	1
ENSDART00000075673	ebi3	2.84226	-2.82109	2.71757e-15	1.9161e-13	449	1
ENSDART00000067160	opn1sw1	11.2784	-1.84916	2.79768e-15	1.9682e-13	450	1
ENSDART00000038807	ucp1	8.31268	-1.21139	3.0057e-15	2.10986e-13	451	1
ENSDART00000133737	ucp1	8.31268	-1.21139	3.0057e-15	2.10986e-13	451	1
ENSDART00000146235	ucp1	8.31268	-1.21139	3.0057e-15	2.10986e-13	451	1
ENSDART00000143299	ucp1	8.31268	-1.21139	3.0057e-15	2.10986e-13	451	1
ENSDART00000177581	ucp1	8.31268	-1.21139	3.0057e-15	2.10986e-13	451	1
ENSDART00000055577	myl9a	7.55378	-0.948554	3.15853e-15	2.21223e-13	452	1
ENSDART00000186647	myl9a	7.55378	-0.948554	3.15853e-15	2.21223e-13	452	1
ENSDART00000180495	myl9a	7.55378	-0.948554	3.15853e-15	2.21223e-13	452	1
ENSDART00000148973	lta4h	6.68132	-1.46542	3.24216e-15	2.26579e-13	453	1
ENSDART00000028171	lta4h	6.68132	-1.46542	3.24216e-15	2.26579e-13	453	1
ENSDART00000177690	lctlb	4.52752	-1.6054	3.70841e-15	2.58024e-13	455	1
ENSDART00000184949	lctlb	4.52752	-1.6054	3.70841e-15	2.58024e-13	455	1
ENSDART00000005485	krt93	1.87164	-3.52943	4.04753e-15	2.81002e-13	456	1
ENSDART00000177559	crygn1	5.4884	-1.59317	4.16717e-15	2.88675e-13	457	1
ENSDART00000165151	crygn1	5.4884	-1.59317	4.16717e-15	2.88675e-13	457	1
ENSDART00000141065	si:dkey-200l5.4	2.54358	-2.85429	4.22829e-15	2.92269e-13	458	1
ENSDART00000134458	si:dkey-200l5.4	2.54358	-2.85429	4.22829e-15	2.92269e-13	458	1
ENSDART00000143198	si:dkey-200l5.4	2.54358	-2.85429	4.22829e-15	2.92269e-13	458	1
ENSDART00000148211	si:dkey-200l5.4	2.54358	-2.85429	4.22829e-15	2.92269e-13	458	1
ENSDART00000135376	si:dkey-200l5.4	2.54358	-2.85429	4.22829e-15	2.92269e-13	458	1
ENSDART00000132690	si:dkey-200l5.4	2.54358	-2.85429	4.22829e-15	2.92269e-13	458	1
ENSDART00000062135	TMEM120A	5.04164	-1.326	4.62578e-15	3.19048e-13	459	1
ENSDART00000147161	hdac9b	5.27706	-1.27253	4.88628e-15	3.35553e-13	461	1
ENSDART00000145207	hdac9b	5.27706	-1.27253	4.88628e-15	3.35553e-13	461	1
ENSDART00000139027	hdac9b	5.27706	-1.27253	4.88628e-15	3.35553e-13	461	1
ENSDART00000079159	hdac9b	5.27706	-1.27253	4.88628e-15	3.35553e-13	461	1
ENSDART00000103586	hdac9b	5.27706	-1.27253	4.88628e-15	3.35553e-13	461	1
ENSDART00000079155	hdac9b	5.27706	-1.27253	4.88628e-15	3.35553e-13	461	1
ENSDART00000100293	crybb1l3	3.43368	-2.34914	5.21562e-15	3.57394e-13	462	1
ENSDART00000140092	crybb1l3	3.43368	-2.34914	5.21562e-15	3.57394e-13	462	1
ENSDART00000060166	got2a	8.00284	-1.03746	5.26636e-15	3.60092e-13	463	1
ENSDART00000136487	ghrl	2.60215	-2.55116	5.31476e-15	3.62618e-13	464	1
ENSDART00000155131	si:dkey-96g2.1	3.28338	-2.18508	5.4975e-15	3.74279e-13	465	1
ENSDART00000143441	tnni4b.2	9.08738	-0.871732	5.88632e-15	3.99891e-13	466	1
ENSDART00000187545	tnni4b.2	9.08738	-0.871732	5.88632e-15	3.99891e-13	466	1
ENSDART00000184073	tnni4b.2	9.08738	-0.871732	5.88632e-15	3.99891e-13	466	1
ENSDART00000053265	tnni4b.2	9.08738	-0.871732	5.88632e-15	3.99891e-13	466	1
ENSDART00000099537	cox5b2	5.02949	-1.73606	5.96728e-15	4.04522e-13	467	1
ENSDART00000020942	shbg	5.80143	-1.76214	6.03916e-15	4.08521e-13	468	1
ENSDART00000022074	dhrs9	6.39803	-1.23987	6.96429e-15	4.70097e-13	469	1
ENSDART00000041861	syt1a	7.80995	-1.13796	7.58225e-15	5.09637e-13	471	1
ENSDART00000169764	syt1a	7.80995	-1.13796	7.58225e-15	5.09637e-13	471	1
ENSDART00000142618	ckbb	9.95326	-0.922034	7.71515e-15	5.17471e-13	472	1
ENSDART00000152118	ckbb	9.95326	-0.922034	7.71515e-15	5.17471e-13	472	1
ENSDART00000152781	ckbb	9.95326	-0.922034	7.71515e-15	5.17471e-13	472	1
ENSDART00000136592	ckbb	9.95326	-0.922034	7.71515e-15	5.17471e-13	472	1
ENSDART00000152288	ckbb	9.95326	-0.922034	7.71515e-15	5.17471e-13	472	1
ENSDART00000027603	ckbb	9.95326	-0.922034	7.71515e-15	5.17471e-13	472	1
ENSDART00000152577	ckbb	9.95326	-0.922034	7.71515e-15	5.17471e-13	472	1
ENSDART00000145601	ckbb	9.95326	-0.922034	7.71515e-15	5.17471e-13	472	1
ENSDART00000073736	rtn4rl2a	2.69412	-2.62658	7.87935e-15	5.27367e-13	473	1
ENSDART00000181744	rtn4rl2a	2.69412	-2.62658	7.87935e-15	5.27367e-13	473	1
ENSDART00000140995	mfsd2b	3.7447	-1.817	8.15663e-15	5.44774e-13	474	1
ENSDART00000043953	mfsd2b	3.7447	-1.817	8.15663e-15	5.44774e-13	474	1
ENSDART00000047007	slc13a1	3.88693	-1.86243	8.77615e-15	5.84916e-13	475	1
ENSDART00000156870	CR376745.1	3.97333	-1.79288	8.90306e-15	5.92128e-13	476	1
ENSDART00000156864	CR376745.1	3.97333	-1.79288	8.90306e-15	5.92128e-13	476	1
ENSDART00000108950	ttll4	5.97854	-1.21575	9.51183e-15	6.3129e-13	477	1
ENSDART00000131189	ttll4	5.97854	-1.21575	9.51183e-15	6.3129e-13	477	1
ENSDART00000114529	ttll4	5.97854	-1.21575	9.51183e-15	6.3129e-13	477	1
ENSDART00000127640	ttll4	5.97854	-1.21575	9.51183e-15	6.3129e-13	477	1
ENSDART00000189018	ttll4	5.97854	-1.21575	9.51183e-15	6.3129e-13	477	1
ENSDART00000188985	ttll4	5.97854	-1.21575	9.51183e-15	6.3129e-13	477	1
ENSDART00000058870	rhbg	9.55257	-0.911692	1.00747e-14	6.6725e-13	478	1
ENSDART00000171305	ap1s3a	4.83387	-1.65292	1.01971e-14	6.73943e-13	479	1
ENSDART00000028373	fkbp5	7.02167	-1.5475	1.0417e-14	6.87046e-13	480	1
ENSDART00000143741	fkbp5	7.02167	-1.5475	1.0417e-14	6.87046e-13	480	1
ENSDART00000186884	fkbp5	7.02167	-1.5475	1.0417e-14	6.87046e-13	480	1
ENSDART00000007122	guca1b	3.50805	-1.96625	1.06249e-14	6.993e-13	481	1
ENSDART00000174315	slc1a2a	5.78366	-1.64016	1.10211e-14	7.23873e-13	482	1
ENSDART00000174182	slc1a2a	5.78366	-1.64016	1.10211e-14	7.23873e-13	482	1
ENSDART00000164165	slc1a2a	5.78366	-1.64016	1.10211e-14	7.23873e-13	482	1
ENSDART00000114931	prox2	2.79064	-2.59975	1.16447e-14	7.61668e-13	484	1
ENSDART00000166515	si:dkeyp-57d7.4	4.27691	-1.85661	1.19038e-14	7.75999e-13	485	1
ENSDART00000144149	angptl4	7.88423	-1.07731	1.19128e-14	7.75999e-13	486	1
ENSDART00000156759	angptl4	7.88423	-1.07731	1.19128e-14	7.75999e-13	486	1
ENSDART00000135685	angptl4	7.88423	-1.07731	1.19128e-14	7.75999e-13	486	1
ENSDART00000155541	CU693494.2	10.8242	-1.3898	1.26504e-14	8.22354e-13	487	1
ENSDART00000028093	cldn15la	7.94656	-1.19099	1.29019e-14	8.36982e-13	488	1
ENSDART00000168768	adipor2	7.95958	-0.909822	1.33608e-14	8.64981e-13	489	1
ENSDART00000182726	adipor2	7.95958	-0.909822	1.33608e-14	8.64981e-13	489	1
ENSDART00000154188	kcnab1b	4.03215	-1.59476	1.34271e-14	8.67502e-13	490	1
ENSDART00000112711	kcnab1b	4.03215	-1.59476	1.34271e-14	8.67502e-13	490	1
ENSDART00000017551	slc6a1b	8.92354	-0.799556	1.49212e-14	9.62071e-13	491	1
ENSDART00000172975	slc6a1b	8.92354	-0.799556	1.49212e-14	9.62071e-13	491	1
ENSDART00000010496	fhl5	4.92025	-1.49191	1.52691e-14	9.82498e-13	492	1
ENSDART00000171135	ldb3b	9.68064	-0.8098	1.58448e-14	1.01747e-12	493	1
ENSDART00000168825	ldb3b	9.68064	-0.8098	1.58448e-14	1.01747e-12	493	1
ENSDART00000171212	ldb3b	9.68064	-0.8098	1.58448e-14	1.01747e-12	493	1
ENSDART00000158215	ldb3b	9.68064	-0.8098	1.58448e-14	1.01747e-12	493	1
ENSDART00000170265	ldb3b	9.68064	-0.8098	1.58448e-14	1.01747e-12	493	1
ENSDART00000171206	ldb3b	9.68064	-0.8098	1.58448e-14	1.01747e-12	493	1
ENSDART00000186779	ldb3b	9.68064	-0.8098	1.58448e-14	1.01747e-12	493	1
ENSDART00000182956	ldb3b	9.68064	-0.8098	1.58448e-14	1.01747e-12	493	1
ENSDART00000075510	ngb	5.04385	-1.57098	1.69994e-14	1.08941e-12	494	1
ENSDART00000165850	ngb	5.04385	-1.57098	1.69994e-14	1.08941e-12	494	1
ENSDART00000042040	atp2a2a	5.03816	-1.72509	1.80191e-14	1.15242e-12	495	1
ENSDART00000145436	atp2a2a	5.03816	-1.72509	1.80191e-14	1.15242e-12	495	1
ENSDART00000146241	atp2a2a	5.03816	-1.72509	1.80191e-14	1.15242e-12	495	1
ENSDART00000161696	FP016234.1	5.96488	-1.21788	2.10139e-14	1.34125e-12	496	1
ENSDART00000180161	cox7b	10.9844	-0.94069	2.13627e-14	1.36077e-12	497	1
ENSDART00000186950	cox7b	10.9844	-0.94069	2.13627e-14	1.36077e-12	497	1
ENSDART00000145712	crhb	4.21548	-1.69878	2.1875e-14	1.3906e-12	498	1
ENSDART00000133649	crhb	4.21548	-1.69878	2.1875e-14	1.3906e-12	498	1
ENSDART00000038290	crhb	4.21548	-1.69878	2.1875e-14	1.3906e-12	498	1
ENSDART00000190941	crhb	4.21548	-1.69878	2.1875e-14	1.3906e-12	498	1
ENSDART00000104950	atp1a3a	8.5532	-0.924038	2.28778e-14	1.45143e-12	499	1
ENSDART00000110381	egr4	3.60491	-2.28945	2.56714e-14	1.62541e-12	500	1
ENSDART00000152448	usp2a	7.00233	-1.03104	2.85712e-14	1.8054e-12	501	1
ENSDART00000152244	usp2a	7.00233	-1.03104	2.85712e-14	1.8054e-12	501	1
ENSDART00000152648	usp2a	7.00233	-1.03104	2.85712e-14	1.8054e-12	501	1
ENSDART00000134053	usp2a	7.00233	-1.03104	2.85712e-14	1.8054e-12	501	1
ENSDART00000152371	usp2a	7.00233	-1.03104	2.85712e-14	1.8054e-12	501	1
ENSDART00000122379	habp2	5.5054	-1.58367	3.0252e-14	1.9078e-12	502	1
ENSDART00000051970	grn2	2.6171	-2.39303	3.16425e-14	1.99153e-12	503	1
ENSDART00000151079	grn2	2.6171	-2.39303	3.16425e-14	1.99153e-12	503	1
ENSDART00000191736	grn2	2.6171	-2.39303	3.16425e-14	1.99153e-12	503	1
ENSDART00000141693	ccl19b	5.48367	-1.56531	3.71956e-14	2.33639e-12	504	1
ENSDART00000104336	tnnc2	12.8698	-0.979909	4.42538e-14	2.76875e-12	506	1
ENSDART00000144047	tnnc2	12.8698	-0.979909	4.42538e-14	2.76875e-12	506	1
ENSDART00000026210	rdh1	7.2679	-1.12706	4.67373e-14	2.91836e-12	507	1
ENSDART00000178332	rdh1	7.2679	-1.12706	4.67373e-14	2.91836e-12	507	1
ENSDART00000132442	si:dkey-4e7.3	5.86692	-1.26045	5.31271e-14	3.31082e-12	508	1
ENSDART00000061736	si:dkey-4e7.3	5.86692	-1.26045	5.31271e-14	3.31082e-12	508	1
ENSDART00000078639	slc2a2	6.88281	-1.02144	5.38591e-14	3.34984e-12	509	1
ENSDART00000138979	slc2a2	6.88281	-1.02144	5.38591e-14	3.34984e-12	509	1
ENSDART00000126045	grin1a	7.24616	-1.21211	5.40683e-14	3.35626e-12	510	1
ENSDART00000129744	grin1a	7.24616	-1.21211	5.40683e-14	3.35626e-12	510	1
ENSDART00000102368	grin1a	7.24616	-1.21211	5.40683e-14	3.35626e-12	510	1
ENSDART00000041869	grin1a	7.24616	-1.21211	5.40683e-14	3.35626e-12	510	1
ENSDART00000082091	MEP1B	2.06357	-2.69828	5.83648e-14	3.61587e-12	511	1
ENSDART00000171629	MEP1B	2.06357	-2.69828	5.83648e-14	3.61587e-12	511	1
ENSDART00000066382	aqp8a.1	6.97466	-1.20566	5.8499e-14	3.61711e-12	512	1
ENSDART00000063825	sprn	5.93825	-1.19461	6.05591e-14	3.73559e-12	513	1
ENSDART00000060160	calb2a	8.17622	-1.12972	6.06511e-14	3.73559e-12	514	1
ENSDART00000139934	agmo	6.57028	-1.17802	6.64384e-14	4.08409e-12	515	1
ENSDART00000147582	agmo	6.57028	-1.17802	6.64384e-14	4.08409e-12	515	1
ENSDART00000077553	xdh	5.11479	-1.46539	6.76892e-14	4.15292e-12	516	1
ENSDART00000184396	xdh	5.11479	-1.46539	6.76892e-14	4.15292e-12	516	1
ENSDART00000154197	amn	3.16346	-1.80749	6.99861e-14	4.28553e-12	517	1
ENSDART00000121708	pcsk1nl	7.60689	-1.06945	7.1214e-14	4.3523e-12	518	1
ENSDART00000129068	entpd3	5.40273	-1.65297	7.85605e-14	4.79204e-12	519	1
ENSDART00000078996	arr3a	9.26276	-1.26978	8.40136e-14	5.11481e-12	520	1
ENSDART00000063804	wu:fj39g12	2.46252	-2.56696	8.48226e-14	5.15415e-12	521	1
ENSDART00000133008	si:ch211-161h7.8	5.20571	-1.41845	8.68651e-14	5.26815e-12	522	1
ENSDART00000170632	gngt2b	10.3014	-1.46921	9.26431e-14	5.60783e-12	523	1
ENSDART00000038133	trim63a	6.6275	-1.13729	9.41946e-14	5.69087e-12	524	1
ENSDART00000147552	si:dkey-12l12.1	6.78047	-1.01044	9.74476e-14	5.87618e-12	525	1
ENSDART00000143171	si:dkey-12l12.1	6.78047	-1.01044	9.74476e-14	5.87618e-12	525	1
ENSDART00000122876	si:dkey-12l12.1	6.78047	-1.01044	9.74476e-14	5.87618e-12	525	1
ENSDART00000049687	grifin	5.4072	-1.51758	9.89036e-14	5.95264e-12	526	1
ENSDART00000182662	grifin	5.4072	-1.51758	9.89036e-14	5.95264e-12	526	1
ENSDART00000169935	CR376766.2	6.2875	-1.3078	9.92947e-14	5.96484e-12	527	1
ENSDART00000055537	socs1a	4.42618	-1.93354	1.03789e-13	6.22301e-12	528	1
ENSDART00000180128	socs1a	4.42618	-1.93354	1.03789e-13	6.22301e-12	528	1
ENSDART00000173999	vgf	5.44993	-1.24234	1.07479e-13	6.43209e-12	529	1
ENSDART00000047378	cort	6.30534	-1.09875	1.187e-13	7.09022e-12	530	1
ENSDART00000054598	rtn4rl2b	3.36492	-1.74449	1.24473e-13	7.42104e-12	531	1
ENSDART00000158825	actc1b	14.1025	-0.944177	1.36246e-13	8.10143e-12	532	1
ENSDART00000066430	actc1b	14.1025	-0.944177	1.36246e-13	8.10143e-12	532	1
ENSDART00000167467	ccl33.3	3.8473	-1.86381	1.36397e-13	8.10143e-12	533	1
ENSDART00000064738	atp5if1b	9.47289	-0.869491	1.40693e-13	8.34091e-12	534	1
ENSDART00000170532	gabrb2a	5.51569	-1.18281	1.44448e-13	8.54753e-12	535	1
ENSDART00000148259	gabrb2a	5.51569	-1.18281	1.44448e-13	8.54753e-12	535	1
ENSDART00000114750	gabrb2a	5.51569	-1.18281	1.44448e-13	8.54753e-12	535	1
ENSDART00000058938	fbxo32	3.70016	-2.3344	1.49208e-13	8.81276e-12	536	1
ENSDART00000136336	fbxo32	3.70016	-2.3344	1.49208e-13	8.81276e-12	536	1
ENSDART00000067447	mmp30	7.39838	-1.01823	1.52584e-13	8.99534e-12	537	1
ENSDART00000141097	si:dkey-21e2.13	6.13487	-1.215	1.55828e-13	9.1525e-12	539	1
ENSDART00000136943	si:dkey-21e2.13	6.13487	-1.215	1.55828e-13	9.1525e-12	539	1
ENSDART00000190075	si:dkey-21e2.13	6.13487	-1.215	1.55828e-13	9.1525e-12	539	1
ENSDART00000153601	chia.3	3.2181	-1.84313	1.56329e-13	9.16492e-12	540	1
ENSDART00000154337	chia.3	3.2181	-1.84313	1.56329e-13	9.16492e-12	540	1
ENSDART00000156017	chia.3	3.2181	-1.84313	1.56329e-13	9.16492e-12	540	1
ENSDART00000067817	chia.3	3.2181	-1.84313	1.56329e-13	9.16492e-12	540	1
ENSDART00000191783	chia.3	3.2181	-1.84313	1.56329e-13	9.16492e-12	540	1
ENSDART00000170531	chia.3	3.2181	-1.84313	1.56329e-13	9.16492e-12	540	1
ENSDART00000164455	atp1b2a	8.89326	-0.804065	1.57656e-13	9.22562e-12	541	1
ENSDART00000165654	atp1b2a	8.89326	-0.804065	1.57656e-13	9.22562e-12	541	1
ENSDART00000166421	atp1b2a	8.89326	-0.804065	1.57656e-13	9.22562e-12	541	1
ENSDART00000172268	atp1b2a	8.89326	-0.804065	1.57656e-13	9.22562e-12	541	1
ENSDART00000160044	atp1b2a	8.89326	-0.804065	1.57656e-13	9.22562e-12	541	1
ENSDART00000153992	AL844141.1	3.21787	-2.1849	1.5798e-13	9.22758e-12	542	1
ENSDART00000156867	AL844141.1	3.21787	-2.1849	1.5798e-13	9.22758e-12	542	1
ENSDART00000121781	aoc2	8.07999	-1.04515	1.64086e-13	9.56652e-12	543	1
ENSDART00000140117	aoc2	8.07999	-1.04515	1.64086e-13	9.56652e-12	543	1
ENSDART00000124160	aoc2	8.07999	-1.04515	1.64086e-13	9.56652e-12	543	1
ENSDART00000189673	aoc2	8.07999	-1.04515	1.64086e-13	9.56652e-12	543	1
ENSDART00000145797	CR762497.1	7.2848	-1.54044	1.75837e-13	1.02328e-11	544	1
ENSDART00000081457	ccl27a	1.3621	-3.37618	1.81349e-13	1.05342e-11	545	1
ENSDART00000164116	ccl27a	1.3621	-3.37618	1.81349e-13	1.05342e-11	545	1
ENSDART00000171881	pepd	7.4224	-0.893723	1.88407e-13	1.09242e-11	546	1
ENSDART00000002939	pfkfb1	4.45546	-1.65788	2.42127e-13	1.40133e-11	547	1
ENSDART00000141553	pfkfb1	4.45546	-1.65788	2.42127e-13	1.40133e-11	547	1
ENSDART00000077769	serpinb1	7.17433	-1.00485	2.44036e-13	1.4098e-11	548	1
ENSDART00000174799	serpinb1	7.17433	-1.00485	2.44036e-13	1.4098e-11	548	1
ENSDART00000152780	tex2l	4.21045	-1.68343	2.55208e-13	1.47165e-11	549	1
ENSDART00000152757	tex2l	4.21045	-1.68343	2.55208e-13	1.47165e-11	549	1
ENSDART00000156012	si:dkey-35i13.1	6.21981	-0.964097	2.58116e-13	1.48415e-11	550	1
ENSDART00000041257	gsto2	7.39408	-1.13519	2.59762e-13	1.48977e-11	552	1
ENSDART00000132953	gsto2	7.39408	-1.13519	2.59762e-13	1.48977e-11	552	1
ENSDART00000112497	zgc:198329	4.39209	-1.43335	2.61718e-13	1.49828e-11	553	1
ENSDART00000180445	zgc:198329	4.39209	-1.43335	2.61718e-13	1.49828e-11	553	1
ENSDART00000137203	ponzr6	4.2175	-1.53257	2.85028e-13	1.62878e-11	554	1
ENSDART00000142808	tpi1b	9.59652	-0.919363	3.21588e-13	1.83438e-11	555	1
ENSDART00000132468	tpi1b	9.59652	-0.919363	3.21588e-13	1.83438e-11	555	1
ENSDART00000060056	tpi1b	9.59652	-0.919363	3.21588e-13	1.83438e-11	555	1
ENSDART00000144649	tpi1b	9.59652	-0.919363	3.21588e-13	1.83438e-11	555	1
ENSDART00000126211	cyldb	3.87356	-1.58969	3.27367e-13	1.86399e-11	556	1
ENSDART00000188630	cyldb	3.87356	-1.58969	3.27367e-13	1.86399e-11	556	1
ENSDART00000005345	upb1	5.71775	-1.22806	3.28625e-13	1.86779e-11	557	1
ENSDART00000133989	upb1	5.71775	-1.22806	3.28625e-13	1.86779e-11	557	1
ENSDART00000144053	si:dkey-21e2.10	2.73854	-2.47707	3.31036e-13	1.87813e-11	558	1
ENSDART00000162564	CT027980.1	4.48062	-1.50195	3.36129e-13	1.90361e-11	559	1
ENSDART00000122889	myhz1.3	10.2754	-0.859918	3.43123e-13	1.93975e-11	560	1
ENSDART00000181242	myhz1.3	10.2754	-0.859918	3.43123e-13	1.93975e-11	560	1
ENSDART00000194870	LO018107.1	1.6247	-3.21972	3.48186e-13	1.96486e-11	561	1
ENSDART00000002075	si:ch211-107o10.3	6.71306	-0.91219	3.78311e-13	2.13106e-11	562	1
ENSDART00000174420	si:ch211-107o10.3	6.71306	-0.91219	3.78311e-13	2.13106e-11	562	1
ENSDART00000060742	si:dkey-7c18.24	8.25316	-2.2314	3.87742e-13	2.18031e-11	563	1
ENSDART00000060744	si:dkey-7c18.24	8.25316	-2.2314	3.87742e-13	2.18031e-11	563	1
ENSDART00000138486	si:dkey-7c18.24	8.25316	-2.2314	3.87742e-13	2.18031e-11	563	1
ENSDART00000169918	arl3l2	5.7291	-1.40741	3.917e-13	2.19866e-11	564	1
ENSDART00000021346	arl3l2	5.7291	-1.40741	3.917e-13	2.19866e-11	564	1
ENSDART00000172777	arl3l2	5.7291	-1.40741	3.917e-13	2.19866e-11	564	1
ENSDART00000020671	prph2b	6.18394	-1.38898	4.08839e-13	2.2908e-11	565	1
ENSDART00000150631	zgc:123278	2.59611	-2.80254	4.10538e-13	2.29626e-11	566	1
ENSDART00000138719	cyp3c4	5.89551	-1.03028	4.23666e-13	2.36551e-11	567	1
ENSDART00000102416	cyp3c4	5.89551	-1.03028	4.23666e-13	2.36551e-11	567	1
ENSDART00000173245	si:ch211-113d11.6	3.6296	-2.11461	4.48006e-13	2.497e-11	568	1
ENSDART00000110490	BX511021.1	3.34384	-1.86447	4.49341e-13	2.50004e-11	569	1
ENSDART00000007649	mid1ip1b	7.63269	-1.1237	4.5647e-13	2.53525e-11	570	1
ENSDART00000057289	anxa2b	7.99383	-0.921967	4.78439e-13	2.65262e-11	571	1
ENSDART00000144465	anxa2b	7.99383	-0.921967	4.78439e-13	2.65262e-11	571	1
ENSDART00000124028	anxa2b	7.99383	-0.921967	4.78439e-13	2.65262e-11	571	1
ENSDART00000079732	oxct1b	6.95977	-1.06633	4.86494e-13	2.69256e-11	572	1
ENSDART00000148196	AL929237.1	3.57692	-2.94466	5.00149e-13	2.7633e-11	573	1
ENSDART00000132433	nmrk2	7.57316	-1.24192	5.51253e-13	3.04034e-11	574	1
ENSDART00000137432	nmrk2	7.57316	-1.24192	5.51253e-13	3.04034e-11	574	1
ENSDART00000097753	nmrk2	7.57316	-1.24192	5.51253e-13	3.04034e-11	574	1
ENSDART00000141688	nmrk2	7.57316	-1.24192	5.51253e-13	3.04034e-11	574	1
ENSDART00000140440	nmrk2	7.57316	-1.24192	5.51253e-13	3.04034e-11	574	1
ENSDART00000097751	nmrk2	7.57316	-1.24192	5.51253e-13	3.04034e-11	574	1
ENSDART00000183903	nmrk2	7.57316	-1.24192	5.51253e-13	3.04034e-11	574	1
ENSDART00000183599	nmrk2	7.57316	-1.24192	5.51253e-13	3.04034e-11	574	1
ENSDART00000137640	ptpdc1b	3.89708	-1.64519	5.69415e-13	3.13505e-11	575	1
ENSDART00000144061	ptpdc1b	3.89708	-1.64519	5.69415e-13	3.13505e-11	575	1
ENSDART00000146255	ptpdc1b	3.89708	-1.64519	5.69415e-13	3.13505e-11	575	1
ENSDART00000034549	zgc:111983	9.08365	-1.00239	5.84816e-13	3.21425e-11	576	1
ENSDART00000136995	zgc:111983	9.08365	-1.00239	5.84816e-13	3.21425e-11	576	1
ENSDART00000143142	zgc:111983	9.08365	-1.00239	5.84816e-13	3.21425e-11	576	1
ENSDART00000132235	klhl24b	6.94735	-0.880485	6.12666e-13	3.36149e-11	577	1
ENSDART00000015628	klhl24b	6.94735	-0.880485	6.12666e-13	3.36149e-11	577	1
ENSDART00000187062	slc15a1a	3.47305	-1.90183	6.40404e-13	3.5076e-11	578	1
ENSDART00000190352	slc15a1a	3.47305	-1.90183	6.40404e-13	3.5076e-11	578	1
ENSDART00000190387	slc15a1a	3.47305	-1.90183	6.40404e-13	3.5076e-11	578	1
ENSDART00000187308	slc15a1a	3.47305	-1.90183	6.40404e-13	3.5076e-11	578	1
ENSDART00000191130	slc15a1a	3.47305	-1.90183	6.40404e-13	3.5076e-11	578	1
ENSDART00000170033	slc15a1a	3.47305	-1.90183	6.40404e-13	3.5076e-11	578	1
ENSDART00000167528	si:dkey-183i3.5	10.2598	-0.93885	6.44743e-13	3.52526e-11	579	1
ENSDART00000101147	si:dkey-183i3.5	10.2598	-0.93885	6.44743e-13	3.52526e-11	579	1
ENSDART00000023543	rcvrn2	8.8641	-1.15268	6.77256e-13	3.69665e-11	580	1
ENSDART00000104216	cyp2x9	5.64322	-1.22598	7.19564e-13	3.92082e-11	581	1
ENSDART00000042755	ampd1	8.5293	-1.44538	7.21988e-13	3.92727e-11	582	1
ENSDART00000137427	si:ch73-335m24.2	3.54945	-1.57151	7.83486e-13	4.25447e-11	583	1
ENSDART00000111903	si:ch73-335m24.2	3.54945	-1.57151	7.83486e-13	4.25447e-11	583	1
ENSDART00000162840	si:ch73-335m24.2	3.54945	-1.57151	7.83486e-13	4.25447e-11	583	1
ENSDART00000148588	nr1d2a	7.78223	-1.24815	8.08769e-13	4.38425e-11	584	1
ENSDART00000128167	nr1d2a	7.78223	-1.24815	8.08769e-13	4.38425e-11	584	1
ENSDART00000153675	nr1d2a	7.78223	-1.24815	8.08769e-13	4.38425e-11	584	1
ENSDART00000018519	zgc:153896	6.22234	-0.990496	8.1489e-13	4.40988e-11	585	1
ENSDART00000151787	gnb3b	9.44949	-1.45132	8.83597e-13	4.77353e-11	586	1
ENSDART00000151246	gnb3b	9.44949	-1.45132	8.83597e-13	4.77353e-11	586	1
ENSDART00000005547	gnb3b	9.44949	-1.45132	8.83597e-13	4.77353e-11	586	1
ENSDART00000132642	gnb3b	9.44949	-1.45132	8.83597e-13	4.77353e-11	586	1
ENSDART00000151093	gnb3b	9.44949	-1.45132	8.83597e-13	4.77353e-11	586	1
ENSDART00000080269	pgam2	7.69305	-1.10755	8.95619e-13	4.83024e-11	587	1
ENSDART00000191682	pgam2	7.69305	-1.10755	8.95619e-13	4.83024e-11	587	1
ENSDART00000053012	cyp8b1	6.34328	-1.21517	9.44686e-13	5.0862e-11	588	1
ENSDART00000080377	aldoca	4.23989	-1.65967	9.52282e-13	5.11839e-11	589	1
ENSDART00000151644	krt91	12.1221	-0.915082	9.64579e-13	5.1757e-11	590	1
ENSDART00000146890	krt91	12.1221	-0.915082	9.64579e-13	5.1757e-11	590	1
ENSDART00000000221	krt91	12.1221	-0.915082	9.64579e-13	5.1757e-11	590	1
	NC-002333.16	5.66511	-1.67407	1.00962e-12	5.4082e-11	591	1
ENSDART00000051972	grn1	5.63409	-1.18424	1.06998e-12	5.72184e-11	592	1
ENSDART00000183919	grn1	5.63409	-1.18424	1.06998e-12	5.72184e-11	592	1
ENSDART00000062539	pdcb	7.56051	-1.27102	1.10663e-12	5.90786e-11	593	1
ENSDART00000008140	pdcb	7.56051	-1.27102	1.10663e-12	5.90786e-11	593	1
ENSDART00000138196	pbld	5.50225	-1.33641	1.14541e-12	6.1046e-11	594	1
ENSDART00000142738	pbld	5.50225	-1.33641	1.14541e-12	6.1046e-11	594	1
ENSDART00000016604	abcc2	7.45664	-0.93112	1.26948e-12	6.75447e-11	595	1
ENSDART00000161771	itih3b	3.35775	-2.1897	1.34221e-12	7.12946e-11	596	1
ENSDART00000141718	otulina	4.79664	-1.42482	1.44733e-12	7.67061e-11	597	1
ENSDART00000112455	otulina	4.79664	-1.42482	1.44733e-12	7.67061e-11	597	1
ENSDART00000132996	otulina	4.79664	-1.42482	1.44733e-12	7.67061e-11	597	1
ENSDART00000066794	otulina	4.79664	-1.42482	1.44733e-12	7.67061e-11	597	1
ENSDART00000149432	otulina	4.79664	-1.42482	1.44733e-12	7.67061e-11	597	1
ENSDART00000077166	rgra	3.82051	-1.81154	1.44893e-12	7.67061e-11	598	1
ENSDART00000140378	ponzr3	3.94364	-1.74001	1.46829e-12	7.76011e-11	599	1
ENSDART00000134423	ponzr3	3.94364	-1.74001	1.46829e-12	7.76011e-11	599	1
ENSDART00000142337	si:dkey-174m14.3	3.38973	-1.75479	1.61617e-12	8.51327e-11	601	1
ENSDART00000141271	si:dkey-174m14.3	3.38973	-1.75479	1.61617e-12	8.51327e-11	601	1
ENSDART00000139014	moxd1l	3.53036	-1.71715	1.92921e-12	1.01453e-10	602	1
ENSDART00000153438	moxd1l	3.53036	-1.71715	1.92921e-12	1.01453e-10	602	1
ENSDART00000102483	rgs4	6.91218	-1.12594	2.05503e-12	1.07891e-10	603	1
ENSDART00000133783	rgs4	6.91218	-1.12594	2.05503e-12	1.07891e-10	603	1
ENSDART00000061247	cx32.3	6.56596	-1.18288	2.08663e-12	1.09368e-10	604	1
ENSDART00000187251	cx32.3	6.56596	-1.18288	2.08663e-12	1.09368e-10	604	1
ENSDART00000166500	zgc:163073	5.37683	-1.36336	2.20013e-12	1.15127e-10	605	1
ENSDART00000106082	cela1.1	3.64485	-1.85844	2.33467e-12	1.21965e-10	606	1
ENSDART00000165186	si:dkey-33i11.9	7.81821	-0.88109	2.45049e-12	1.27805e-10	607	1
ENSDART00000149967	scg2b	7.74789	-1.20602	2.47306e-12	1.2877e-10	608	1
ENSDART00000112579	scg2b	7.74789	-1.20602	2.47306e-12	1.2877e-10	608	1
ENSDART00000187579	scg2b	7.74789	-1.20602	2.47306e-12	1.2877e-10	608	1
ENSDART00000162092	folr	4.55548	-1.35382	2.62889e-12	1.36659e-10	609	1
ENSDART00000133039	tac3a	4.06142	-1.54444	2.84493e-12	1.47647e-10	610	1
ENSDART00000124911	ezra	7.77202	-0.756245	2.86612e-12	1.48503e-10	611	1
ENSDART00000010373	krt1-19d	8.15411	-1.08206	2.94399e-12	1.52289e-10	612	1
ENSDART00000012692	rgs9bp	3.1616	-1.83654	3.04448e-12	1.56974e-10	614	1
ENSDART00000154617	tagln	4.32447	-1.4152	3.17146e-12	1.63255e-10	615	1
ENSDART00000066774	tagln	4.32447	-1.4152	3.17146e-12	1.63255e-10	615	1
ENSDART00000163231	ifitm5	5.34542	-1.43802	3.25706e-12	1.6739e-10	616	1
ENSDART00000140384	ccl20b	2.43544	-2.4699	3.28567e-12	1.68586e-10	617	1
ENSDART00000139184	ccl20b	2.43544	-2.4699	3.28567e-12	1.68586e-10	617	1
ENSDART00000106120	ywhag2	8.61878	-0.882622	3.40945e-12	1.74654e-10	618	1
ENSDART00000019785	BX571960.2	5.52737	-1.46096	3.64638e-12	1.86489e-10	619	1
ENSDART00000170965	BX571960.2	5.52737	-1.46096	3.64638e-12	1.86489e-10	619	1
ENSDART00000124597	nr1d2b	8.366	-0.853597	3.91157e-12	1.9973e-10	620	1
ENSDART00000127353	nr1d2b	8.366	-0.853597	3.91157e-12	1.9973e-10	620	1
ENSDART00000151082	nr1d2b	8.366	-0.853597	3.91157e-12	1.9973e-10	620	1
ENSDART00000104466	nr1d2b	8.366	-0.853597	3.91157e-12	1.9973e-10	620	1
ENSDART00000027225	bgna	3.43828	-1.91896	3.98766e-12	2.03287e-10	621	1
ENSDART00000184946	bgna	3.43828	-1.91896	3.98766e-12	2.03287e-10	621	1
ENSDART00000124336	slc4a4a	7.6395	-0.735299	4.07572e-12	2.0734e-10	622	1
ENSDART00000136688	slc4a4a	7.6395	-0.735299	4.07572e-12	2.0734e-10	622	1
ENSDART00000143520	slc4a4a	7.6395	-0.735299	4.07572e-12	2.0734e-10	622	1
ENSDART00000183714	slc4a4a	7.6395	-0.735299	4.07572e-12	2.0734e-10	622	1
ENSDART00000188229	slc4a4a	7.6395	-0.735299	4.07572e-12	2.0734e-10	622	1
ENSDART00000041503	slc4a4a	7.6395	-0.735299	4.07572e-12	2.0734e-10	622	1
ENSDART00000053205	cd74b	3.99217	-1.90038	4.08025e-12	2.0734e-10	623	1
ENSDART00000136353	si:dkeyp-73d8.8	3.25177	-2.40401	4.08732e-12	2.07366e-10	624	1
ENSDART00000129762	serpina1l	9.57079	-1.15187	4.20966e-12	2.13231e-10	625	1
ENSDART00000182265	serpina1l	9.57079	-1.15187	4.20966e-12	2.13231e-10	625	1
ENSDART00000010022	xpnpep2	3.61258	-1.67677	4.2988e-12	2.17398e-10	626	1
ENSDART00000181686	cdaa	5.65625	-0.984783	4.73839e-12	2.39247e-10	627	1
ENSDART00000106527	gyg1b	6.49398	-1.3603	5.46792e-12	2.75204e-10	629	1
ENSDART00000148782	cyp2r1	3.56985	-2.10254	6.26497e-12	3.14321e-10	631	1
ENSDART00000079091	cyp2r1	3.56985	-2.10254	6.26497e-12	3.14321e-10	631	1
ENSDART00000149496	cyp2r1	3.56985	-2.10254	6.26497e-12	3.14321e-10	631	1
ENSDART00000148417	cyp2r1	3.56985	-2.10254	6.26497e-12	3.14321e-10	631	1
ENSDART00000141714	nupr1b	7.41679	-0.892695	6.38948e-12	3.2006e-10	632	1
ENSDART00000137147	nupr1b	7.41679	-0.892695	6.38948e-12	3.2006e-10	632	1
ENSDART00000134017	si:dkey-17e16.15	5.253	-1.35656	6.44242e-12	3.22202e-10	633	1
ENSDART00000160370	atp5pd	10.6015	-0.780431	6.55439e-12	3.27286e-10	634	1
ENSDART00000172540	adss1	8.2006	-0.897703	6.8583e-12	3.41384e-10	636	1
ENSDART00000113314	si:ch211-229d2.5	2.72875	-2.34885	6.9397e-12	3.44893e-10	637	1
ENSDART00000147580	gls2b	3.84133	-1.82785	6.97478e-12	3.45552e-10	639	1
ENSDART00000031005	gls2b	3.84133	-1.82785	6.97478e-12	3.45552e-10	639	1
ENSDART00000081951	stx1b	8.08335	-0.828107	7.27718e-12	3.5997e-10	640	1
ENSDART00000174611	stx1b	8.08335	-0.828107	7.27718e-12	3.5997e-10	640	1
ENSDART00000110148	cryba1l2	5.20395	-1.16443	7.46475e-12	3.68098e-10	642	1
ENSDART00000075873	alpi.2	5.89733	-1.02388	8.11751e-12	3.99664e-10	643	1
ENSDART00000182926	alpi.2	5.89733	-1.02388	8.11751e-12	3.99664e-10	643	1
ENSDART00000125466	alpi.2	5.89733	-1.02388	8.11751e-12	3.99664e-10	643	1
ENSDART00000154876	pfkfb4b	7.09225	-1.28846	8.64997e-12	4.25219e-10	644	1
ENSDART00000131022	pfkfb4b	7.09225	-1.28846	8.64997e-12	4.25219e-10	644	1
ENSDART00000103230	pfkfb4b	7.09225	-1.28846	8.64997e-12	4.25219e-10	644	1
ENSDART00000085666	pfkfb4b	7.09225	-1.28846	8.64997e-12	4.25219e-10	644	1
ENSDART00000145697	calb1	4.56659	-1.49425	8.85004e-12	4.34379e-10	645	1
ENSDART00000147191	calb1	4.56659	-1.49425	8.85004e-12	4.34379e-10	645	1
ENSDART00000136272	slc9a3r1a	6.08474	-1.41365	9.00267e-12	4.41186e-10	646	1
ENSDART00000000069	slc9a3r1a	6.08474	-1.41365	9.00267e-12	4.41186e-10	646	1
ENSDART00000010998	slc12a3	3.71143	-1.58653	9.90765e-12	4.84786e-10	647	1
ENSDART00000145340	slc12a3	3.71143	-1.58653	9.90765e-12	4.84786e-10	647	1
ENSDART00000186977	slc12a3	3.71143	-1.58653	9.90765e-12	4.84786e-10	647	1
ENSDART00000135284	vsnl1a	6.74359	-0.940614	1.01788e-11	4.97283e-10	648	1
ENSDART00000173520	tnnt3b	12.6448	-1.02968	1.06128e-11	5.17687e-10	649	1
ENSDART00000142946	tnnt3b	12.6448	-1.02968	1.06128e-11	5.17687e-10	649	1
ENSDART00000173748	tnnt3b	12.6448	-1.02968	1.06128e-11	5.17687e-10	649	1
ENSDART00000141049	tnnt3b	12.6448	-1.02968	1.06128e-11	5.17687e-10	649	1
ENSDART00000173971	tnnt3b	12.6448	-1.02968	1.06128e-11	5.17687e-10	649	1
ENSDART00000141750	tnnt3b	12.6448	-1.02968	1.06128e-11	5.17687e-10	649	1
ENSDART00000103056	tnnt3b	12.6448	-1.02968	1.06128e-11	5.17687e-10	649	1
ENSDART00000144075	tnnt3b	12.6448	-1.02968	1.06128e-11	5.17687e-10	649	1
ENSDART00000138192	tnnt3b	12.6448	-1.02968	1.06128e-11	5.17687e-10	649	1
ENSDART00000145457	tnnt3b	12.6448	-1.02968	1.06128e-11	5.17687e-10	649	1
ENSDART00000173554	tnnt3b	12.6448	-1.02968	1.06128e-11	5.17687e-10	649	1
ENSDART00000173698	tnnt3b	12.6448	-1.02968	1.06128e-11	5.17687e-10	649	1
ENSDART00000173754	tnnt3b	12.6448	-1.02968	1.06128e-11	5.17687e-10	649	1
ENSDART00000143999	tnnt3b	12.6448	-1.02968	1.06128e-11	5.17687e-10	649	1
ENSDART00000033610	tnnt3b	12.6448	-1.02968	1.06128e-11	5.17687e-10	649	1
ENSDART00000099015	tnnt3b	12.6448	-1.02968	1.06128e-11	5.17687e-10	649	1
ENSDART00000042820	si:dkey-90m5.4	5.1767	-1.40274	1.0705e-11	5.21382e-10	650	1
ENSDART00000180685	si:dkey-90m5.4	5.1767	-1.40274	1.0705e-11	5.21382e-10	650	1
ENSDART00000161288	scamp5b	6.96185	-1.0506	1.0766e-11	5.23549e-10	651	1
ENSDART00000058936	scamp5b	6.96185	-1.0506	1.0766e-11	5.23549e-10	651	1
ENSDART00000048395	cmlc1	5.05593	-1.38117	1.15144e-11	5.59083e-10	652	1
ENSDART00000083421	cpt1b	4.84689	-1.51478	1.27509e-11	6.1723e-10	654	1
ENSDART00000081132	cpt1b	4.84689	-1.51478	1.27509e-11	6.1723e-10	654	1
ENSDART00000056213	pik3r1	7.97119	-0.784974	1.3046e-11	6.29588e-10	656	1
ENSDART00000122829	pik3r1	7.97119	-0.784974	1.3046e-11	6.29588e-10	656	1
ENSDART00000058470	pik3r1	7.97119	-0.784974	1.3046e-11	6.29588e-10	656	1
ENSDART00000176835	pik3r1	7.97119	-0.784974	1.3046e-11	6.29588e-10	656	1
ENSDART00000149138	il13ra2	4.93307	-1.22408	1.31424e-11	6.33278e-10	657	1
ENSDART00000149211	il13ra2	4.93307	-1.22408	1.31424e-11	6.33278e-10	657	1
ENSDART00000057613	il13ra2	4.93307	-1.22408	1.31424e-11	6.33278e-10	657	1
ENSDART00000063107	cyp2p7	4.29965	-1.37366	1.33893e-11	6.44194e-10	658	1
ENSDART00000063128	cyp2p7	4.29965	-1.37366	1.33893e-11	6.44194e-10	658	1
ENSDART00000170241	BX908782.2	5.5371	-1.61152	1.3731e-11	6.59629e-10	659	1
ENSDART00000146146	si:ch211-240l19.7	1.9567	-3.62774	1.50974e-11	7.24172e-10	660	1
ENSDART00000078266	rsl1d1	8.33486	-0.898411	1.62105e-11	7.76385e-10	661	1
ENSDART00000153185	rsl1d1	8.33486	-0.898411	1.62105e-11	7.76385e-10	661	1
ENSDART00000087803	rln3a	4.75127	-1.44483	1.71789e-11	8.21523e-10	662	1
ENSDART00000067362	cart2	4.02414	-1.69064	1.75009e-11	8.35661e-10	663	1
ENSDART00000152703	BX901920.1	6.94499	-1.24732	1.88948e-11	8.99504e-10	665	1
ENSDART00000027072	cbln8	2.20736	-3.20279	1.96249e-11	9.32354e-10	666	1
ENSDART00000162573	eci2	7.4803	-0.937247	1.97504e-11	9.36016e-10	668	1
ENSDART00000164449	eci2	7.4803	-0.937247	1.97504e-11	9.36016e-10	668	1
ENSDART00000170835	eci2	7.4803	-0.937247	1.97504e-11	9.36016e-10	668	1
ENSDART00000163760	eci2	7.4803	-0.937247	1.97504e-11	9.36016e-10	668	1
ENSDART00000100725	ahsg2	2.28174	-2.80949	1.98552e-11	9.39575e-10	669	1
ENSDART00000144175	ccdc136b	4.69433	-1.33644	2.0593e-11	9.73035e-10	670	1
ENSDART00000154760	ccdc136b	4.69433	-1.33644	2.0593e-11	9.73035e-10	670	1
ENSDART00000048890	slc22a2	5.83784	-0.910632	2.10769e-11	9.94413e-10	671	1
ENSDART00000066932	itih2	7.56766	-0.814843	2.11185e-11	9.94896e-10	672	1
ENSDART00000066933	itih2	7.56766	-0.814843	2.11185e-11	9.94896e-10	672	1
ENSDART00000135630	star	4.55874	-1.4441	2.13553e-11	1.00456e-09	673	1
ENSDART00000016225	star	4.55874	-1.4441	2.13553e-11	1.00456e-09	673	1
ENSDART00000132830	stoml3b	7.85929	-0.918612	2.14446e-11	1.00726e-09	674	1
ENSDART00000081834	stoml3b	7.85929	-0.918612	2.14446e-11	1.00726e-09	674	1
ENSDART00000052421	txnipa	9.58108	-0.752029	2.22993e-11	1.04585e-09	675	1
ENSDART00000142492	eno1b	6.59763	-1.08558	2.24336e-11	1.0506e-09	676	1
ENSDART00000151894	eno1b	6.59763	-1.08558	2.24336e-11	1.0506e-09	676	1
ENSDART00000037914	cox6a1	10.5974	-0.726165	2.40187e-11	1.12151e-09	678	1
ENSDART00000145112	cox6a1	10.5974	-0.726165	2.40187e-11	1.12151e-09	678	1
ENSDART00000170217	CABZ01112049.1	3.09921	-1.74714	2.42648e-11	1.13133e-09	679	1
ENSDART00000079629	ppm1nb	4.27066	-1.87212	2.44067e-11	1.13628e-09	680	1
ENSDART00000022688	tob1b	8.7023	-0.782215	2.60333e-11	1.21023e-09	681	1
ENSDART00000055068	pvalb5	7.46712	-0.854378	2.65338e-11	1.23168e-09	682	1
ENSDART00000133091	pvalb5	7.46712	-0.854378	2.65338e-11	1.23168e-09	682	1
ENSDART00000182630	pvalb5	7.46712	-0.854378	2.65338e-11	1.23168e-09	682	1
ENSDART00000159179	CT573282.1	7.58757	-0.788747	2.66987e-11	1.23752e-09	683	1
ENSDART00000132286	mgst1.2	7.88024	-0.786143	2.67736e-11	1.23918e-09	684	1
ENSDART00000185639	mgst1.2	7.88024	-0.786143	2.67736e-11	1.23918e-09	684	1
ENSDART00000141849	atp5po	10.6164	-0.756023	2.74146e-11	1.26699e-09	685	1
ENSDART00000005879	atp5po	10.6164	-0.756023	2.74146e-11	1.26699e-09	685	1
ENSDART00000142453	atp5po	10.6164	-0.756023	2.74146e-11	1.26699e-09	685	1
ENSDART00000080487	hgd	8.04147	-0.726962	2.82507e-11	1.30373e-09	686	1
ENSDART00000180036	hgd	8.04147	-0.726962	2.82507e-11	1.30373e-09	686	1
ENSDART00000167100	slc6a18	1.86417	-2.57155	2.93019e-11	1.34831e-09	688	1
ENSDART00000034092	dnase1l1l	5.45835	-1.0003	2.96231e-11	1.36112e-09	689	1
ENSDART00000187829	dnase1l1l	5.45835	-1.0003	2.96231e-11	1.36112e-09	689	1
ENSDART00000049240	tob1a	8.47448	-0.816739	2.99087e-11	1.37225e-09	690	1
ENSDART00000114637	ace	5.45952	-1.1465	3.10888e-11	1.42432e-09	691	1
ENSDART00000143457	cndp2	7.51162	-0.984897	3.35426e-11	1.53452e-09	692	1
ENSDART00000038202	cndp2	7.51162	-0.984897	3.35426e-11	1.53452e-09	692	1
ENSDART00000138515	ttn.2	9.25916	-1.18105	3.41056e-11	1.55578e-09	694	1
ENSDART00000059460	ttn.2	9.25916	-1.18105	3.41056e-11	1.55578e-09	694	1
ENSDART00000126871	ttn.2	9.25916	-1.18105	3.41056e-11	1.55578e-09	694	1
ENSDART00000109099	ttn.2	9.25916	-1.18105	3.41056e-11	1.55578e-09	694	1
ENSDART00000030665	slc25a4	10.2783	-1.09459	3.69515e-11	1.68318e-09	695	1
ENSDART00000032481	ckma	12.0202	-1.09129	3.74408e-11	1.70057e-09	697	1
ENSDART00000007584	snap25a	8.21273	-0.758623	3.79693e-11	1.72211e-09	698	1
ENSDART00000153064	snap25a	8.21273	-0.758623	3.79693e-11	1.72211e-09	698	1
ENSDART00000062738	snap25a	8.21273	-0.758623	3.79693e-11	1.72211e-09	698	1
ENSDART00000137927	snap25a	8.21273	-0.758623	3.79693e-11	1.72211e-09	698	1
ENSDART00000101261	spp1	3.96308	-1.51835	3.94534e-11	1.78686e-09	699	1
ENSDART00000161538	cyp1a	5.45216	-1.04569	4.13782e-11	1.86869e-09	701	1
ENSDART00000191825	cyp1a	5.45216	-1.04569	4.13782e-11	1.86869e-09	701	1
ENSDART00000129484	ush1c	4.56157	-1.29413	4.44479e-11	2.00446e-09	702	1
ENSDART00000131993	ush1c	4.56157	-1.29413	4.44479e-11	2.00446e-09	702	1
ENSDART00000121791	ush1c	4.56157	-1.29413	4.44479e-11	2.00446e-09	702	1
ENSDART00000182843	ush1c	4.56157	-1.29413	4.44479e-11	2.00446e-09	702	1
ENSDART00000131775	si:dkey-51e6.1	6.47533	-1.0498	4.61324e-11	2.07747e-09	703	1
ENSDART00000083453	slc32a1	6.14766	-0.99668	4.91058e-11	2.20823e-09	704	1
ENSDART00000162330	ctps1b	5.40751	-1.21685	5.05625e-11	2.27051e-09	705	1
ENSDART00000172294	ctps1b	5.40751	-1.21685	5.05625e-11	2.27051e-09	705	1
ENSDART00000169689	ctps1b	5.40751	-1.21685	5.05625e-11	2.27051e-09	705	1
ENSDART00000162733	ctps1b	5.40751	-1.21685	5.05625e-11	2.27051e-09	705	1
ENSDART00000193209	ctps1b	5.40751	-1.21685	5.05625e-11	2.27051e-09	705	1
ENSDART00000112452	si:dkeyp-73d8.9	6.30796	-1.61247	5.30233e-11	2.37764e-09	706	1
ENSDART00000145432	si:dkeyp-73d8.9	6.30796	-1.61247	5.30233e-11	2.37764e-09	706	1
ENSDART00000011943	pah	7.21964	-0.947336	5.37937e-11	2.40877e-09	707	1
ENSDART00000015277	gpx1b	4.94314	-1.5734	5.64116e-11	2.52243e-09	708	1
ENSDART00000005682	actn3a	10.2919	-0.921432	5.83803e-11	2.60678e-09	709	1
ENSDART00000155404	cox8b	7.48647	-0.785109	5.86346e-11	2.61199e-09	710	1
ENSDART00000109927	cgref1	6.17076	-1.17513	6.07102e-11	2.69939e-09	712	1
ENSDART00000155002	cgref1	6.17076	-1.17513	6.07102e-11	2.69939e-09	712	1
ENSDART00000172651	sult2st2	6.99224	-1.07106	6.25963e-11	2.77545e-09	714	1
ENSDART00000153828	atp2b3b	5.6151	-1.00991	6.31741e-11	2.79716e-09	715	1
ENSDART00000132424	atp2b3b	5.6151	-1.00991	6.31741e-11	2.79716e-09	715	1
ENSDART00000092725	atp2b3b	5.6151	-1.00991	6.31741e-11	2.79716e-09	715	1
ENSDART00000124170	cbln20	3.81717	-1.92481	6.3762e-11	2.81924e-09	716	1
ENSDART00000148397	gapdh	11.6181	-0.753513	6.45441e-11	2.84984e-09	717	1
ENSDART00000135146	gapdh	11.6181	-0.753513	6.45441e-11	2.84984e-09	717	1
ENSDART00000063800	gapdh	11.6181	-0.753513	6.45441e-11	2.84984e-09	717	1
ENSDART00000139939	gapdh	11.6181	-0.753513	6.45441e-11	2.84984e-09	717	1
ENSDART00000147739	gapdh	11.6181	-0.753513	6.45441e-11	2.84984e-09	717	1
ENSDART00000163606	gapdh	11.6181	-0.753513	6.45441e-11	2.84984e-09	717	1
	NC-002333.15	4.68341	-1.46603	6.4716e-11	2.85345e-09	718	1
ENSDART00000100551	zgc:136908	5.41552	-1.04621	6.90808e-11	3.03744e-09	720	1
ENSDART00000051222	ins	6.4899	-1.13969	7.00277e-11	3.07481e-09	721	1
ENSDART00000185283	ins	6.4899	-1.13969	7.00277e-11	3.07481e-09	721	1
ENSDART00000136842	cacng8a	4.97822	-1.16276	7.11192e-11	3.11409e-09	723	1
ENSDART00000142766	cacng8a	4.97822	-1.16276	7.11192e-11	3.11409e-09	723	1
ENSDART00000112468	vipb	5.20844	-1.15657	7.22743e-11	3.1603e-09	724	1
ENSDART00000180683	vipb	5.20844	-1.15657	7.22743e-11	3.1603e-09	724	1
ENSDART00000190128	vipb	5.20844	-1.15657	7.22743e-11	3.1603e-09	724	1
ENSDART00000012571	chia.6	4.73566	-1.55439	7.44392e-11	3.25048e-09	725	1
ENSDART00000145200	chia.6	4.73566	-1.55439	7.44392e-11	3.25048e-09	725	1
ENSDART00000163452	chia.6	4.73566	-1.55439	7.44392e-11	3.25048e-09	725	1
ENSDART00000104618	chia.6	4.73566	-1.55439	7.44392e-11	3.25048e-09	725	1
ENSDART00000132223	ifitm1	6.52759	-1.19613	7.46419e-11	3.25484e-09	726	1
ENSDART00000148647	nsfa	7.66877	-1.16571	7.79005e-11	3.38296e-09	729	1
ENSDART00000103043	nsfa	7.66877	-1.16571	7.79005e-11	3.38296e-09	729	1
ENSDART00000149968	nsfa	7.66877	-1.16571	7.79005e-11	3.38296e-09	729	1
ENSDART00000052627	npvf	3.81062	-1.81852	8.32966e-11	3.60739e-09	731	1
ENSDART00000106058	ptgdsb.2	6.08415	-1.3319	8.38507e-11	3.62643e-09	732	1
ENSDART00000020472	hpda	6.32402	-1.05261	8.69939e-11	3.75724e-09	733	1
ENSDART00000173162	hpda	6.32402	-1.05261	8.69939e-11	3.75724e-09	733	1
ENSDART00000073626	slc14a2	2.54432	-2.00844	9.02763e-11	3.89369e-09	734	1
ENSDART00000162256	slc14a2	2.54432	-2.00844	9.02763e-11	3.89369e-09	734	1
ENSDART00000150943	rgs9a	4.83333	-1.04528	9.05346e-11	3.89951e-09	735	1
ENSDART00000151203	rgs9a	4.83333	-1.04528	9.05346e-11	3.89951e-09	735	1
ENSDART00000181140	rgs9a	4.83333	-1.04528	9.05346e-11	3.89951e-09	735	1
ENSDART00000056319	cox6c	10.3763	-0.765628	9.21552e-11	3.95855e-09	737	1
ENSDART00000148675	ddx21	6.93837	-1.05043	9.29704e-11	3.98815e-09	738	1
ENSDART00000093149	ddx21	6.93837	-1.05043	9.29704e-11	3.98815e-09	738	1
ENSDART00000060310	atp5f1b	10.6763	-0.731195	9.42711e-11	4.03302e-09	740	1
ENSDART00000077545	slc7a7	6.12453	-1.17755	9.54313e-11	4.07714e-09	741	1
ENSDART00000076478	dhrs1	7.74557	-0.842869	1.02575e-10	4.37644e-09	742	1
ENSDART00000182068	dhrs1	7.74557	-0.842869	1.02575e-10	4.37644e-09	742	1
ENSDART00000078672	gnrh3	3.61846	-1.86378	1.02869e-10	4.38308e-09	743	1
ENSDART00000167007	gnrh3	3.61846	-1.86378	1.02869e-10	4.38308e-09	743	1
ENSDART00000149126	p2rx4a	3.93084	-1.50563	1.07718e-10	4.58351e-09	744	1
ENSDART00000130628	p2rx4a	3.93084	-1.50563	1.07718e-10	4.58351e-09	744	1
ENSDART00000149693	p2rx4a	3.93084	-1.50563	1.07718e-10	4.58351e-09	744	1
ENSDART00000135730	lrmp	4.23005	-1.31719	1.10346e-10	4.68904e-09	745	1
ENSDART00000131973	lrmp	4.23005	-1.31719	1.10346e-10	4.68904e-09	745	1
ENSDART00000145513	lrmp	4.23005	-1.31719	1.10346e-10	4.68904e-09	745	1
ENSDART00000147853	lrmp	4.23005	-1.31719	1.10346e-10	4.68904e-09	745	1
ENSDART00000178686	lrmp	4.23005	-1.31719	1.10346e-10	4.68904e-09	745	1
ENSDART00000167502	CR855860.1	4.62355	-1.48795	1.12201e-10	4.76147e-09	746	1
ENSDART00000133117	tsku	6.40284	-1.08164	1.23283e-10	5.22477e-09	747	1
ENSDART00000127795	tsku	6.40284	-1.08164	1.23283e-10	5.22477e-09	747	1
ENSDART00000062264	sdhb	8.13159	-0.746051	1.2474e-10	5.27944e-09	748	1
ENSDART00000141160	slc13a5a	4.26502	-1.44475	1.31232e-10	5.5468e-09	749	1
ENSDART00000131315	slc13a5a	4.26502	-1.44475	1.31232e-10	5.5468e-09	749	1
ENSDART00000191195	slc13a5a	4.26502	-1.44475	1.31232e-10	5.5468e-09	749	1
ENSDART00000113628	si:ch211-240l19.8	1.25176	-5.26804	1.31513e-10	5.55125e-09	750	1
ENSDART00000148136	eno1a	9.37304	-0.953822	1.35296e-10	5.70331e-09	751	1
ENSDART00000141498	eno1a	9.37304	-0.953822	1.35296e-10	5.70331e-09	751	1
ENSDART00000009337	eno1a	9.37304	-0.953822	1.35296e-10	5.70331e-09	751	1
ENSDART00000138086	eno1a	9.37304	-0.953822	1.35296e-10	5.70331e-09	751	1
ENSDART00000133322	eno1a	9.37304	-0.953822	1.35296e-10	5.70331e-09	751	1
ENSDART00000192248	eno1a	9.37304	-0.953822	1.35296e-10	5.70331e-09	751	1
ENSDART00000133935	eps8l3b	5.09582	-1.12224	1.41554e-10	5.95918e-09	752	1
ENSDART00000137242	eps8l3b	5.09582	-1.12224	1.41554e-10	5.95918e-09	752	1
ENSDART00000139682	eps8l3b	5.09582	-1.12224	1.41554e-10	5.95918e-09	752	1
ENSDART00000126937	wu:fb59d01	6.80911	-0.983028	1.42206e-10	5.97868e-09	753	1
ENSDART00000180905	CU499336.2	5.83255	-0.881979	1.47351e-10	6.18678e-09	754	1
ENSDART00000173309	CR361564.1	4.86598	-1.27775	1.60164e-10	6.71586e-09	755	1
ENSDART00000113789	fthl28	5.74831	-1.06532	1.69376e-10	7.08338e-09	757	1
ENSDART00000171729	pkma	7.17632	-0.8137	1.70729e-10	7.13054e-09	758	1
ENSDART00000161206	pkma	7.17632	-0.8137	1.70729e-10	7.13054e-09	758	1
ENSDART00000170888	pkma	7.17632	-0.8137	1.70729e-10	7.13054e-09	758	1
ENSDART00000167229	pkma	7.17632	-0.8137	1.70729e-10	7.13054e-09	758	1
ENSDART00000193163	pkma	7.17632	-0.8137	1.70729e-10	7.13054e-09	758	1
ENSDART00000147783	crp2	6.79789	-2.33045	1.75854e-10	7.33489e-09	759	1
ENSDART00000079003	crp2	6.79789	-2.33045	1.75854e-10	7.33489e-09	759	1
ENSDART00000078998	crp2	6.79789	-2.33045	1.75854e-10	7.33489e-09	759	1
ENSDART00000056381	crp2	6.79789	-2.33045	1.75854e-10	7.33489e-09	759	1
ENSDART00000111567	sgpl1	8.07145	-0.808429	1.78933e-10	7.4535e-09	760	1
ENSDART00000147420	sgpl1	8.07145	-0.808429	1.78933e-10	7.4535e-09	760	1
ENSDART00000189333	sgpl1	8.07145	-0.808429	1.78933e-10	7.4535e-09	760	1
ENSDART00000018261	akr1b1.1	7.49535	-0.757922	1.85779e-10	7.71837e-09	762	1
ENSDART00000187456	akr1b1.1	7.49535	-0.757922	1.85779e-10	7.71837e-09	762	1
ENSDART00000131236	si:dkey-246j7.1	3.70824	-1.49325	1.87467e-10	7.77829e-09	763	1
ENSDART00000146661	si:dkey-246j7.1	3.70824	-1.49325	1.87467e-10	7.77829e-09	763	1
ENSDART00000153135	myo15b	4.12683	-1.25403	1.98463e-10	8.21298e-09	765	1
ENSDART00000166889	nptna	8.06335	-0.783481	2.04154e-10	8.42648e-09	767	1
ENSDART00000090397	kiaa1549la	4.83836	-1.14324	2.21223e-10	9.10725e-09	769	1
ENSDART00000007202	zgc:92749	5.43681	-1.31187	2.30947e-10	9.49524e-09	770	1
ENSDART00000006373	ndfip1	8.65492	-0.767018	2.33512e-10	9.58823e-09	771	1
ENSDART00000105272	fthl30	5.0642	-1.11174	2.44045e-10	1.00077e-08	772	1
ENSDART00000153956	ip6k2b	6.70932	-1.13963	2.47602e-10	1.01405e-08	773	1
ENSDART00000017402	ip6k2b	6.70932	-1.13963	2.47602e-10	1.01405e-08	773	1
ENSDART00000155327	ip6k2b	6.70932	-1.13963	2.47602e-10	1.01405e-08	773	1
ENSDART00000158682	myom2a	7.41474	-0.893832	2.49795e-10	1.02171e-08	774	1
ENSDART00000172438	myom2a	7.41474	-0.893832	2.49795e-10	1.02171e-08	774	1
ENSDART00000171916	myom2a	7.41474	-0.893832	2.49795e-10	1.02171e-08	774	1
ENSDART00000171521	myom2a	7.41474	-0.893832	2.49795e-10	1.02171e-08	774	1
ENSDART00000159603	myom2a	7.41474	-0.893832	2.49795e-10	1.02171e-08	774	1
ENSDART00000181339	myom2a	7.41474	-0.893832	2.49795e-10	1.02171e-08	774	1
ENSDART00000087105	myom2a	7.41474	-0.893832	2.49795e-10	1.02171e-08	774	1
ENSDART00000187116	myom2a	7.41474	-0.893832	2.49795e-10	1.02171e-08	774	1
ENSDART00000175416	otos	7.98566	-0.906754	2.50901e-10	1.02491e-08	775	1
ENSDART00000145089	CR318588.2	2.63479	-2.84541	2.55884e-10	1.04392e-08	776	1
ENSDART00000058587	gbp	5.37327	-1.27858	2.59109e-10	1.05571e-08	777	1
ENSDART00000142743	enam	6.42249	-0.943312	2.69639e-10	1.0972e-08	778	1
ENSDART00000143659	enam	6.42249	-0.943312	2.69639e-10	1.0972e-08	778	1
ENSDART00000135477	enam	6.42249	-0.943312	2.69639e-10	1.0972e-08	778	1
ENSDART00000132089	enam	6.42249	-0.943312	2.69639e-10	1.0972e-08	778	1
ENSDART00000021462	rnf128a	7.48846	-0.790771	3.17134e-10	1.28881e-08	779	1
ENSDART00000045565	vamp1	7.32927	-1.02809	3.2352e-10	1.31308e-08	780	1
ENSDART00000137505	vamp1	7.32927	-1.02809	3.2352e-10	1.31308e-08	780	1
ENSDART00000167359	dusp27	4.63979	-1.32536	3.24421e-10	1.31505e-08	781	1
ENSDART00000123003	myhz1.1	12.4511	-0.965471	3.26972e-10	1.32369e-08	782	1
ENSDART00000193758	myhz1.1	12.4511	-0.965471	3.26972e-10	1.32369e-08	782	1
ENSDART00000098072	myhz1.1	12.4511	-0.965471	3.26972e-10	1.32369e-08	782	1
ENSDART00000086646	rnf182	2.16844	-2.34392	3.41783e-10	1.38188e-08	783	1
ENSDART00000079655	enpep	5.41451	-1.15805	3.4434e-10	1.39045e-08	784	1
ENSDART00000099528	spry4	6.51202	-0.891774	3.46407e-10	1.39702e-08	785	1
ENSDART00000138955	si:dkey-175g6.2	5.54094	-1.13439	3.52499e-10	1.41977e-08	786	1
ENSDART00000136196	nefla	3.56461	-1.60392	3.64933e-10	1.46798e-08	787	1
ENSDART00000176624	nefla	3.56461	-1.60392	3.64933e-10	1.46798e-08	787	1
ENSDART00000128381	nefla	3.56461	-1.60392	3.64933e-10	1.46798e-08	787	1
ENSDART00000151938	cpt1ab	7.21925	-0.777697	3.75025e-10	1.50667e-08	788	1
ENSDART00000089199	cpt1ab	7.21925	-0.777697	3.75025e-10	1.50667e-08	788	1
ENSDART00000167719	vegfaa	5.96657	-0.835217	3.97838e-10	1.59629e-08	789	1
ENSDART00000149625	si:ch73-352p18.4	2.8777	-1.78542	4.00777e-10	1.60605e-08	790	1
ENSDART00000156370	clca1	4.42388	-1.3535	4.11284e-10	1.64399e-08	792	1
ENSDART00000159757	clca1	4.42388	-1.3535	4.11284e-10	1.64399e-08	792	1
ENSDART00000161891	clca1	4.42388	-1.3535	4.11284e-10	1.64399e-08	792	1
ENSDART00000047531	clca1	4.42388	-1.3535	4.11284e-10	1.64399e-08	792	1
ENSDART00000157069	si:ch211-212c13.8	8.09403	-1.01901	4.26413e-10	1.70232e-08	793	1
ENSDART00000154397	gcnt7	4.13724	-1.29415	4.41088e-10	1.75869e-08	794	1
ENSDART00000191002	gcnt7	4.13724	-1.29415	4.41088e-10	1.75869e-08	794	1
ENSDART00000021609	gad2	7.8861	-0.687554	4.43059e-10	1.76432e-08	795	1
ENSDART00000147427	gad2	7.8861	-0.687554	4.43059e-10	1.76432e-08	795	1
	NC-002333.1	9.32842	-0.7242	4.72436e-10	1.87658e-08	797	1
ENSDART00000154705	SAMD4B	6.30176	-0.696995	4.87193e-10	1.93036e-08	799	1
ENSDART00000116506	SAMD4B	6.30176	-0.696995	4.87193e-10	1.93036e-08	799	1
ENSDART00000160767	rasd4	5.048	-1.08765	4.90222e-10	1.93993e-08	800	1
ENSDART00000154870	si:dkey-56f14.4	6.14617	-1.12389	5.11591e-10	2.02197e-08	801	1
ENSDART00000156407	si:dkey-56f14.4	6.14617	-1.12389	5.11591e-10	2.02197e-08	801	1
ENSDART00000154072	si:dkey-56f14.4	6.14617	-1.12389	5.11591e-10	2.02197e-08	801	1
ENSDART00000056151	acy1	7.07413	-0.859615	5.12264e-10	2.0221e-08	802	1
ENSDART00000136550	acy1	7.07413	-0.859615	5.12264e-10	2.0221e-08	802	1
ENSDART00000125048	acy1	7.07413	-0.859615	5.12264e-10	2.0221e-08	802	1
ENSDART00000148720	acy1	7.07413	-0.859615	5.12264e-10	2.0221e-08	802	1
ENSDART00000168711	acy1	7.07413	-0.859615	5.12264e-10	2.0221e-08	802	1
ENSDART00000169442	acy1	7.07413	-0.859615	5.12264e-10	2.0221e-08	802	1
ENSDART00000010824	acy1	7.07413	-0.859615	5.12264e-10	2.0221e-08	802	1
ENSDART00000162471	bco1	5.45623	-1.0687	5.17217e-10	2.03911e-08	803	1
ENSDART00000168388	bco1	5.45623	-1.0687	5.17217e-10	2.03911e-08	803	1
ENSDART00000169566	bco1	5.45623	-1.0687	5.17217e-10	2.03911e-08	803	1
ENSDART00000149412	smyd1a	8.74919	-0.600871	5.18636e-10	2.04216e-08	804	1
ENSDART00000027811	smyd1a	8.74919	-0.600871	5.18636e-10	2.04216e-08	804	1
ENSDART00000150830	ninj2	2.87693	-1.50395	5.42417e-10	2.13315e-08	805	1
ENSDART00000060266	ceacam1	7.66844	-0.689236	5.6174e-10	2.20366e-08	807	1
ENSDART00000010395	uqcrc2a	7.89933	-0.763899	5.69631e-10	2.23185e-08	808	1
ENSDART00000156221	uqcrc2a	7.89933	-0.763899	5.69631e-10	2.23185e-08	808	1
ENSDART00000155874	uqcrc2a	7.89933	-0.763899	5.69631e-10	2.23185e-08	808	1
ENSDART00000154547	uqcrc2a	7.89933	-0.763899	5.69631e-10	2.23185e-08	808	1
ENSDART00000137364	si:dkey-33c12.3	6.47967	-1.24883	6.08143e-10	2.37848e-08	809	1
ENSDART00000126873	myhz2	10.6803	-0.703192	6.08556e-10	2.37848e-08	810	1
ENSDART00000051361	myhz2	10.6803	-0.703192	6.08556e-10	2.37848e-08	810	1
ENSDART00000147937	atp5pf	9.77432	-0.781294	6.12623e-10	2.39142e-08	811	1
ENSDART00000004062	atp5pf	9.77432	-0.781294	6.12623e-10	2.39142e-08	811	1
ENSDART00000146351	atp5pf	9.77432	-0.781294	6.12623e-10	2.39142e-08	811	1
ENSDART00000134456	atp5pf	9.77432	-0.781294	6.12623e-10	2.39142e-08	811	1
ENSDART00000151129	xkr8.2	3.10232	-1.76311	6.25611e-10	2.43911e-08	812	1
ENSDART00000159449	gramd2aa	4.50417	-1.18996	6.53117e-10	2.54322e-08	813	1
ENSDART00000099846	mep1b	3.38317	-1.89909	6.73006e-10	2.61745e-08	814	1
ENSDART00000144402	fstl3	7.52679	-0.666031	6.7544e-10	2.62369e-08	815	1
ENSDART00000186332	fstl3	7.52679	-0.666031	6.7544e-10	2.62369e-08	815	1
ENSDART00000049992	syt9b	5.0901	-1.1198	7.08979e-10	2.7506e-08	816	1
ENSDART00000156393	AL772314.1	7.17124	-0.888424	7.13484e-10	2.76469e-08	817	1
ENSDART00000063484	si:dkey-222f2.1	6.61493	-0.946565	7.15433e-10	2.76885e-08	818	1
ENSDART00000143753	BX001030.1	2.38069	-2.69579	7.4657e-10	2.88583e-08	819	1
ENSDART00000172077	si:dkey-203a12.4	1.59672	-3.15355	7.61889e-10	2.94145e-08	820	1
ENSDART00000157379	CT025745.1	2.50599	-1.85001	7.63756e-10	2.94506e-08	821	1
ENSDART00000121853	si:dkey-11o18.5	4.1825	-1.14331	8.02562e-10	3.08718e-08	823	1
ENSDART00000190872	si:dkey-11o18.5	4.1825	-1.14331	8.02562e-10	3.08718e-08	823	1
ENSDART00000045249	scg5	8.28183	-0.673864	8.07428e-10	3.10093e-08	824	1
ENSDART00000152906	scg5	8.28183	-0.673864	8.07428e-10	3.10093e-08	824	1
ENSDART00000153237	scg5	8.28183	-0.673864	8.07428e-10	3.10093e-08	824	1
ENSDART00000183164	scg5	8.28183	-0.673864	8.07428e-10	3.10093e-08	824	1
ENSDART00000171379	scg5	8.28183	-0.673864	8.07428e-10	3.10093e-08	824	1
ENSDART00000114886	scg5	8.28183	-0.673864	8.07428e-10	3.10093e-08	824	1
ENSDART00000171140	scg5	8.28183	-0.673864	8.07428e-10	3.10093e-08	824	1
ENSDART00000186636	scg5	8.28183	-0.673864	8.07428e-10	3.10093e-08	824	1
ENSDART00000125953	ttn.1	9.2486	-1.04554	8.08094e-10	3.10093e-08	825	1
ENSDART00000191396	ttn.1	9.2486	-1.04554	8.08094e-10	3.10093e-08	825	1
ENSDART00000193688	ttn.1	9.2486	-1.04554	8.08094e-10	3.10093e-08	825	1
ENSDART00000154231	serpinb1l3	4.30855	-1.23642	8.17953e-10	3.13496e-08	826	1
ENSDART00000010658	serpinb1l3	4.30855	-1.23642	8.17953e-10	3.13496e-08	826	1
ENSDART00000128766	serpinb1l3	4.30855	-1.23642	8.17953e-10	3.13496e-08	826	1
ENSDART00000113927	serpina1	9.29435	-1.1442	8.52465e-10	3.26328e-08	827	1
ENSDART00000153667	serpina1	9.29435	-1.1442	8.52465e-10	3.26328e-08	827	1
ENSDART00000012070	adcyap1a	4.02119	-1.4049	8.66202e-10	3.31186e-08	828	1
ENSDART00000180869	adcyap1a	4.02119	-1.4049	8.66202e-10	3.31186e-08	828	1
ENSDART00000063953	zgc:65997	5.38181	-1.14566	9.25411e-10	3.52972e-08	830	1
ENSDART00000144795	slc35g2a	5.43104	-1.02388	9.52016e-10	3.62683e-08	831	1
ENSDART00000147677	postna	7.47869	-0.85744	9.60766e-10	3.65576e-08	832	1
ENSDART00000134176	postna	7.47869	-0.85744	9.60766e-10	3.65576e-08	832	1
ENSDART00000017240	postna	7.47869	-0.85744	9.60766e-10	3.65576e-08	832	1
ENSDART00000157584	mybphb	10.0282	-0.633672	9.87227e-10	3.75194e-08	833	1
ENSDART00000172526	mybphb	10.0282	-0.633672	9.87227e-10	3.75194e-08	833	1
ENSDART00000158845	mybphb	10.0282	-0.633672	9.87227e-10	3.75194e-08	833	1
ENSDART00000164232	mybphb	10.0282	-0.633672	9.87227e-10	3.75194e-08	833	1
ENSDART00000026359	mybphb	10.0282	-0.633672	9.87227e-10	3.75194e-08	833	1
ENSDART00000122794	mybphb	10.0282	-0.633672	9.87227e-10	3.75194e-08	833	1
ENSDART00000183742	mybphb	10.0282	-0.633672	9.87227e-10	3.75194e-08	833	1
ENSDART00000008243	prelid3b	7.08571	-1.11514	1.00392e-09	3.8108e-08	834	1
ENSDART00000171362	CABZ01051602.1	5.31492	-0.818855	1.09126e-09	4.13737e-08	835	1
ENSDART00000159666	myl10	10.9253	-0.836085	1.09558e-09	4.1488e-08	836	1
ENSDART00000039277	lhfpl3	6.57722	-0.89571	1.12314e-09	4.24807e-08	837	1
ENSDART00000157366	tnnt1	6.00925	-0.917271	1.21797e-09	4.60125e-08	838	1
ENSDART00000055307	tnnt1	6.00925	-0.917271	1.21797e-09	4.60125e-08	838	1
ENSDART00000179010	tnnt1	6.00925	-0.917271	1.21797e-09	4.60125e-08	838	1
ENSDART00000005903	atp5mc3b	11.6994	-0.670112	1.2242e-09	4.61929e-08	839	1
ENSDART00000135065	atp5mc3b	11.6994	-0.670112	1.2242e-09	4.61929e-08	839	1
ENSDART00000133700	atp5mc3b	11.6994	-0.670112	1.2242e-09	4.61929e-08	839	1
ENSDART00000157338	gstz1	6.50795	-0.886786	1.24767e-09	4.69868e-08	840	1
ENSDART00000155104	gstz1	6.50795	-0.886786	1.24767e-09	4.69868e-08	840	1
ENSDART00000156971	gstz1	6.50795	-0.886786	1.24767e-09	4.69868e-08	840	1
ENSDART00000162858	lmbrd1	6.76051	-0.988894	1.24821e-09	4.69868e-08	841	1
ENSDART00000164380	lmbrd1	6.76051	-0.988894	1.24821e-09	4.69868e-08	841	1
ENSDART00000157524	lmbrd1	6.76051	-0.988894	1.24821e-09	4.69868e-08	841	1
ENSDART00000160193	lmbrd1	6.76051	-0.988894	1.24821e-09	4.69868e-08	841	1
ENSDART00000149923	myom1a	8.51402	-0.965319	1.27226e-09	4.78353e-08	842	1
ENSDART00000131606	myom1a	8.51402	-0.965319	1.27226e-09	4.78353e-08	842	1
ENSDART00000132450	myom1a	8.51402	-0.965319	1.27226e-09	4.78353e-08	842	1
ENSDART00000137012	myom1a	8.51402	-0.965319	1.27226e-09	4.78353e-08	842	1
ENSDART00000149721	myom1a	8.51402	-0.965319	1.27226e-09	4.78353e-08	842	1
ENSDART00000170553	mslna	3.61352	-1.52282	1.30202e-09	4.88382e-08	844	1
ENSDART00000045479	syt4	5.5952	-0.969752	1.31796e-09	4.93703e-08	845	1
ENSDART00000012023	faimb	3.67607	-1.65826	1.31933e-09	4.93703e-08	846	1
ENSDART00000017857	prkg3	3.92322	-1.30761	1.3216e-09	4.93968e-08	847	1
ENSDART00000160454	prkg3	3.92322	-1.30761	1.3216e-09	4.93968e-08	847	1
ENSDART00000077053	plcxd3	4.76538	-1.19599	1.33907e-09	4.99909e-08	848	1
ENSDART00000043956	zgc:161973	2.04941	-2.12497	1.35138e-09	5.03911e-08	849	1
ENSDART00000123442	zgc:161973	2.04941	-2.12497	1.35138e-09	5.03911e-08	849	1
ENSDART00000134385	zgc:161973	2.04941	-2.12497	1.35138e-09	5.03911e-08	849	1
ENSDART00000010918	agt	7.54739	-0.831115	1.37537e-09	5.12251e-08	850	1
ENSDART00000136174	cyp3c1	7.83361	-0.699393	1.38182e-09	5.14049e-08	851	1
ENSDART00000128450	cyp3c1	7.83361	-0.699393	1.38182e-09	5.14049e-08	851	1
ENSDART00000018676	cyp3c1	7.83361	-0.699393	1.38182e-09	5.14049e-08	851	1
ENSDART00000193553	cyp3c1	7.83361	-0.699393	1.38182e-09	5.14049e-08	851	1
ENSDART00000112777	si:dkey-197c15.6	4.87818	-1.19325	1.40123e-09	5.20659e-08	852	1
ENSDART00000104722	cdk5r2a	6.58822	-0.884512	1.40312e-09	5.20749e-08	853	1
ENSDART00000138923	ip6k2a	8.09184	-0.692837	1.41702e-09	5.25295e-08	854	1
ENSDART00000144073	ip6k2a	8.09184	-0.692837	1.41702e-09	5.25295e-08	854	1
ENSDART00000002501	ip6k2a	8.09184	-0.692837	1.41702e-09	5.25295e-08	854	1
ENSDART00000132936	ip6k2a	8.09184	-0.692837	1.41702e-09	5.25295e-08	854	1
ENSDART00000134475	gdap1	5.62814	-0.988026	1.42927e-09	5.29213e-08	855	1
ENSDART00000121970	pno1	8.43358	-0.819345	1.48777e-09	5.49646e-08	856	1
ENSDART00000010261	pno1	8.43358	-0.819345	1.48777e-09	5.49646e-08	856	1
ENSDART00000137463	cplx2l	7.63853	-0.854279	1.48792e-09	5.49646e-08	857	1
ENSDART00000142122	cplx2l	7.63853	-0.854279	1.48792e-09	5.49646e-08	857	1
ENSDART00000003825	cplx2l	7.63853	-0.854279	1.48792e-09	5.49646e-08	857	1
ENSDART00000139336	cplx2l	7.63853	-0.854279	1.48792e-09	5.49646e-08	857	1
ENSDART00000060714	atp6ap1a	8.08557	-0.587253	1.49203e-09	5.50522e-08	858	1
ENSDART00000162266	diabloa	7.84253	-0.947456	1.52199e-09	5.60561e-08	859	1
ENSDART00000167213	diabloa	7.84253	-0.947456	1.52199e-09	5.60561e-08	859	1
ENSDART00000164119	diabloa	7.84253	-0.947456	1.52199e-09	5.60561e-08	859	1
ENSDART00000163066	diabloa	7.84253	-0.947456	1.52199e-09	5.60561e-08	859	1
ENSDART00000108959	RNF208	3.9443	-1.57847	1.52278e-09	5.60561e-08	860	1
ENSDART00000066179	npffl	3.11802	-1.61586	1.53353e-09	5.63862e-08	861	1
ENSDART00000187109	npffl	3.11802	-1.61586	1.53353e-09	5.63862e-08	861	1
ENSDART00000145445	mylz3	12.3286	-0.768348	1.68219e-09	6.17804e-08	862	1
ENSDART00000148276	mylz3	12.3286	-0.768348	1.68219e-09	6.17804e-08	862	1
ENSDART00000147770	mylz3	12.3286	-0.768348	1.68219e-09	6.17804e-08	862	1
ENSDART00000015732	mylz3	12.3286	-0.768348	1.68219e-09	6.17804e-08	862	1
ENSDART00000143719	si:dkeyp-75b4.10	1.21643	-3.47044	1.70693e-09	6.2544e-08	864	1
ENSDART00000110749	si:dkeyp-75b4.10	1.21643	-3.47044	1.70693e-09	6.2544e-08	864	1
ENSDART00000024135	tubb2	6.56677	-0.772619	1.85684e-09	6.78797e-08	866	1
ENSDART00000098988	clul1	6.85566	-0.77842	1.89927e-09	6.93508e-08	867	1
ENSDART00000125746	clul1	6.85566	-0.77842	1.89927e-09	6.93508e-08	867	1
ENSDART00000027090	clul1	6.85566	-0.77842	1.89927e-09	6.93508e-08	867	1
ENSDART00000129349	clul1	6.85566	-0.77842	1.89927e-09	6.93508e-08	867	1
ENSDART00000143794	clul1	6.85566	-0.77842	1.89927e-09	6.93508e-08	867	1
ENSDART00000178066	clul1	6.85566	-0.77842	1.89927e-09	6.93508e-08	867	1
ENSDART00000139570	si:ch211-214p16.1	5.19758	-1.04376	1.92802e-09	7.03193e-08	868	1
ENSDART00000155593	tmem82	4.692	-1.16937	1.99046e-09	7.25133e-08	869	1
ENSDART00000153455	si:ch211-226h7.6	2.71453	-1.86663	2.00315e-09	7.28915e-08	870	1
ENSDART00000050603	hadh	7.71318	-0.887051	2.02769e-09	7.36997e-08	871	1
ENSDART00000143556	hadh	7.71318	-0.887051	2.02769e-09	7.36997e-08	871	1
ENSDART00000122222	suclg2	6.84965	-0.725928	2.07767e-09	7.54301e-08	872	1
ENSDART00000105636	myoz1b	9.76015	-0.816329	2.09526e-09	7.59815e-08	873	1
ENSDART00000131896	myoz1b	9.76015	-0.816329	2.09526e-09	7.59815e-08	873	1
ENSDART00000178687	myoz1b	9.76015	-0.816329	2.09526e-09	7.59815e-08	873	1
ENSDART00000172342	si:ch73-29l19.1	3.51614	-1.42026	2.21509e-09	8.02351e-08	874	1
ENSDART00000171504	si:ch73-29l19.1	3.51614	-1.42026	2.21509e-09	8.02351e-08	874	1
ENSDART00000161708	si:ch73-29l19.1	3.51614	-1.42026	2.21509e-09	8.02351e-08	874	1
ENSDART00000143178	pfkma	6.66641	-0.833796	2.22747e-09	8.05911e-08	875	1
ENSDART00000008174	pfkma	6.66641	-0.833796	2.22747e-09	8.05911e-08	875	1
ENSDART00000058260	gsta.1	10.5123	-0.790271	2.3367e-09	8.43503e-08	877	1
ENSDART00000139536	gsta.1	10.5123	-0.790271	2.3367e-09	8.43503e-08	877	1
ENSDART00000077188	cox7a2l	8.39455	-0.767582	2.361e-09	8.51305e-08	878	1
ENSDART00000041912	tgm1l3	5.31527	-1.00137	2.40304e-09	8.65477e-08	879	1
ENSDART00000134738	si:ch211-117n7.7	6.07669	-0.940471	2.51696e-09	9.0445e-08	881	1
ENSDART00000139541	si:ch211-117n7.7	6.07669	-0.940471	2.51696e-09	9.0445e-08	881	1
ENSDART00000101926	si:ch211-117n7.7	6.07669	-0.940471	2.51696e-09	9.0445e-08	881	1
ENSDART00000135968	si:ch211-117n7.7	6.07669	-0.940471	2.51696e-09	9.0445e-08	881	1
ENSDART00000032982	slc5a8l	3.83579	-1.59172	2.52158e-09	9.05083e-08	882	1
ENSDART00000135185	slc5a8l	3.83579	-1.59172	2.52158e-09	9.05083e-08	882	1
ENSDART00000149844	cd74a	2.63011	-1.74223	2.57503e-09	9.23218e-08	883	1
ENSDART00000026021	cd74a	2.63011	-1.74223	2.57503e-09	9.23218e-08	883	1
ENSDART00000150000	cd74a	2.63011	-1.74223	2.57503e-09	9.23218e-08	883	1
ENSDART00000066930	atp5f1c	9.93363	-0.748342	2.60259e-09	9.31848e-08	884	1
ENSDART00000173485	itln2	2.49081	-2.41501	2.66389e-09	9.51844e-08	886	1
ENSDART00000173753	itln2	2.49081	-2.41501	2.66389e-09	9.51844e-08	886	1
ENSDART00000052387	itln2	2.49081	-2.41501	2.66389e-09	9.51844e-08	886	1
ENSDART00000133735	cacng7b	3.05594	-1.71251	2.6916e-09	9.60662e-08	887	1
ENSDART00000184863	cacng7b	3.05594	-1.71251	2.6916e-09	9.60662e-08	887	1
ENSDART00000149703	porb	7.50578	-0.876942	2.72756e-09	9.72401e-08	888	1
ENSDART00000082031	porb	7.50578	-0.876942	2.72756e-09	9.72401e-08	888	1
ENSDART00000156561	si:ch73-106l15.4	0.648107	-3.36874	2.76091e-09	9.81388e-08	890	1
ENSDART00000062429	allc	3.59415	-1.57076	2.76496e-09	9.81388e-08	891	1
ENSDART00000144549	allc	3.59415	-1.57076	2.76496e-09	9.81388e-08	891	1
ENSDART00000145992	allc	3.59415	-1.57076	2.76496e-09	9.81388e-08	891	1
ENSDART00000173549	SMIM36	5.03792	-1.07738	2.76517e-09	9.81388e-08	892	1
ENSDART00000191269	SMIM36	5.03792	-1.07738	2.76517e-09	9.81388e-08	892	1
ENSDART00000100611	si:ch211-244b2.3	4.99638	-1.17391	2.86633e-09	1.01615e-07	893	1
ENSDART00000191266	si:ch211-244b2.3	4.99638	-1.17391	2.86633e-09	1.01615e-07	893	1
ENSDART00000049226	acox1	7.152	-0.795815	2.90452e-09	1.02854e-07	894	1
ENSDART00000067560	acox1	7.152	-0.795815	2.90452e-09	1.02854e-07	894	1
ENSDART00000101977	kctd12.1	4.1234	-1.36152	2.93149e-09	1.03693e-07	895	1
ENSDART00000155272	cox7a2a	9.91771	-0.686427	2.95621e-09	1.04451e-07	896	1
ENSDART00000075223	cox7a2a	9.91771	-0.686427	2.95621e-09	1.04451e-07	896	1
ENSDART00000155446	cox7a2a	9.91771	-0.686427	2.95621e-09	1.04451e-07	896	1
ENSDART00000153526	oaz2a	8.19078	-0.655102	3.01141e-09	1.06164e-07	898	1
ENSDART00000154658	oaz2a	8.19078	-0.655102	3.01141e-09	1.06164e-07	898	1
ENSDART00000146625	nfkbiaa	6.1736	-0.763419	3.07711e-09	1.08359e-07	899	1
ENSDART00000013798	nfkbiaa	6.1736	-0.763419	3.07711e-09	1.08359e-07	899	1
ENSDART00000130107	nfkbiaa	6.1736	-0.763419	3.07711e-09	1.08359e-07	899	1
ENSDART00000031937	diras1a	6.40218	-0.810537	3.1047e-09	1.09209e-07	900	1
ENSDART00000170582	glud1b	9.75721	-0.945408	3.29122e-09	1.15514e-07	902	1
ENSDART00000193211	CABZ01061524.1	6.52724	-0.759071	3.38048e-09	1.18515e-07	903	1
ENSDART00000190493	camk2n2	6.73097	-0.76444	3.48047e-09	1.21886e-07	904	1
ENSDART00000017774	cacng5a	3.56237	-1.64316	3.48753e-09	1.21998e-07	905	1
ENSDART00000145415	ttpa	5.88245	-0.902356	3.64964e-09	1.27528e-07	906	1
ENSDART00000037692	ttpa	5.88245	-0.902356	3.64964e-09	1.27528e-07	906	1
ENSDART00000157409	ttpa	5.88245	-0.902356	3.64964e-09	1.27528e-07	906	1
ENSDART00000163734	rgrb	4.78218	-1.28956	3.70329e-09	1.2926e-07	907	1
ENSDART00000004692	idh2	9.95162	-0.666222	3.74533e-09	1.30583e-07	908	1
ENSDART00000134723	prr15la	4.42216	-1.28203	3.78096e-09	1.31681e-07	909	1
ENSDART00000034762	prr15la	4.42216	-1.28203	3.78096e-09	1.31681e-07	909	1
ENSDART00000050345	cbln9	0.291522	-3.97071	3.91024e-09	1.36034e-07	910	1
ENSDART00000157349	CR387984.1	1.8362	-2.16848	3.93226e-09	1.36649e-07	911	1
ENSDART00000046443	sb:cb37	6.52943	-0.969123	3.95873e-09	1.37418e-07	912	1
ENSDART00000061098	sb:cb37	6.52943	-0.969123	3.95873e-09	1.37418e-07	912	1
ENSDART00000023089	acadvl	8.07929	-0.769486	4.01387e-09	1.3918e-07	913	1
ENSDART00000131019	acadvl	8.07929	-0.769486	4.01387e-09	1.3918e-07	913	1
ENSDART00000024199	atp5fa1	10.1609	-0.678326	4.07903e-09	1.41284e-07	914	1
ENSDART00000130030	atp5fa1	10.1609	-0.678326	4.07903e-09	1.41284e-07	914	1
ENSDART00000137199	mkrn1	7.12436	-0.901186	4.09355e-09	1.41632e-07	915	1
ENSDART00000142767	mkrn1	7.12436	-0.901186	4.09355e-09	1.41632e-07	915	1
ENSDART00000142433	mkrn1	7.12436	-0.901186	4.09355e-09	1.41632e-07	915	1
ENSDART00000133672	mkrn1	7.12436	-0.901186	4.09355e-09	1.41632e-07	915	1
ENSDART00000150786	mkrn1	7.12436	-0.901186	4.09355e-09	1.41632e-07	915	1
ENSDART00000131244	mkrn1	7.12436	-0.901186	4.09355e-09	1.41632e-07	915	1
ENSDART00000061070	mkrn1	7.12436	-0.901186	4.09355e-09	1.41632e-07	915	1
ENSDART00000140089	cngb1a	2.49889	-1.89826	4.21501e-09	1.45668e-07	916	1
ENSDART00000183725	cngb1a	2.49889	-1.89826	4.21501e-09	1.45668e-07	916	1
ENSDART00000060550	ndufb9	8.87341	-0.611155	4.21939e-09	1.45668e-07	917	1
ENSDART00000022768	ak5	4.28708	-1.22807	4.58749e-09	1.58204e-07	918	1
ENSDART00000162188	etfa	8.43642	-0.842405	4.5995e-09	1.58445e-07	919	1
ENSDART00000181696	CABZ01097761.1	7.19056	-0.867018	4.62901e-09	1.59288e-07	920	1
ENSDART00000150510	mb	6.75921	-0.960627	4.75284e-09	1.63372e-07	921	1
ENSDART00000133472	mb	6.75921	-0.960627	4.75284e-09	1.63372e-07	921	1
ENSDART00000136378	mb	6.75921	-0.960627	4.75284e-09	1.63372e-07	921	1
ENSDART00000039807	mb	6.75921	-0.960627	4.75284e-09	1.63372e-07	921	1
ENSDART00000138070	mb	6.75921	-0.960627	4.75284e-09	1.63372e-07	921	1
ENSDART00000080691	stxbp6l	4.03427	-1.42232	4.78152e-09	1.64179e-07	922	1
ENSDART00000053844	stxbp6l	4.03427	-1.42232	4.78152e-09	1.64179e-07	922	1
ENSDART00000160480	stxbp6l	4.03427	-1.42232	4.78152e-09	1.64179e-07	922	1
ENSDART00000061256	cx28.9	6.59654	-0.744994	4.8637e-09	1.6682e-07	923	1
ENSDART00000148449	ank1a	7.51725	-0.818852	4.89153e-09	1.67593e-07	924	1
ENSDART00000137443	ank1a	7.51725	-0.818852	4.89153e-09	1.67593e-07	924	1
ENSDART00000161561	ank1a	7.51725	-0.818852	4.89153e-09	1.67593e-07	924	1
ENSDART00000109053	ank1a	7.51725	-0.818852	4.89153e-09	1.67593e-07	924	1
ENSDART00000141917	ank1a	7.51725	-0.818852	4.89153e-09	1.67593e-07	924	1
ENSDART00000132838	ank1a	7.51725	-0.818852	4.89153e-09	1.67593e-07	924	1
ENSDART00000171465	ank1a	7.51725	-0.818852	4.89153e-09	1.67593e-07	924	1
ENSDART00000131825	impg1a	2.08548	-2.13407	4.94986e-09	1.69408e-07	925	1
ENSDART00000134128	impg1a	2.08548	-2.13407	4.94986e-09	1.69408e-07	925	1
ENSDART00000137778	neb	8.76961	-1.05865	5.05885e-09	1.72952e-07	926	1
ENSDART00000146486	neb	8.76961	-1.05865	5.05885e-09	1.72952e-07	926	1
ENSDART00000142020	neb	8.76961	-1.05865	5.05885e-09	1.72952e-07	926	1
ENSDART00000140686	neb	8.76961	-1.05865	5.05885e-09	1.72952e-07	926	1
ENSDART00000134090	neb	8.76961	-1.05865	5.05885e-09	1.72952e-07	926	1
ENSDART00000142585	neb	8.76961	-1.05865	5.05885e-09	1.72952e-07	926	1
ENSDART00000137045	neb	8.76961	-1.05865	5.05885e-09	1.72952e-07	926	1
ENSDART00000143888	neb	8.76961	-1.05865	5.05885e-09	1.72952e-07	926	1
ENSDART00000101711	neb	8.76961	-1.05865	5.05885e-09	1.72952e-07	926	1
ENSDART00000131529	BX294189.1	4.89853	-1.11133	5.09429e-09	1.73975e-07	927	1
ENSDART00000144177	BX294189.1	4.89853	-1.11133	5.09429e-09	1.73975e-07	927	1
ENSDART00000133458	BX294189.1	4.89853	-1.11133	5.09429e-09	1.73975e-07	927	1
ENSDART00000063096	sypa	8.83639	-0.657017	5.10921e-09	1.74297e-07	928	1
ENSDART00000187860	sypa	8.83639	-0.657017	5.10921e-09	1.74297e-07	928	1
ENSDART00000159177	si:dkey-61n16.5	6.67881	-0.75234	5.36683e-09	1.82692e-07	930	1
ENSDART00000165174	si:dkey-61n16.5	6.67881	-0.75234	5.36683e-09	1.82692e-07	930	1
ENSDART00000065361	etv5b	6.83731	-0.665283	5.38172e-09	1.83002e-07	931	1
ENSDART00000184609	etv5b	6.83731	-0.665283	5.38172e-09	1.83002e-07	931	1
ENSDART00000179765	etv5b	6.83731	-0.665283	5.38172e-09	1.83002e-07	931	1
ENSDART00000184606	etv5b	6.83731	-0.665283	5.38172e-09	1.83002e-07	931	1
ENSDART00000147187	phyhd1	6.76307	-0.873102	5.43618e-09	1.84655e-07	932	1
ENSDART00000148910	phyhd1	6.76307	-0.873102	5.43618e-09	1.84655e-07	932	1
ENSDART00000140432	phyhd1	6.76307	-0.873102	5.43618e-09	1.84655e-07	932	1
ENSDART00000025612	phyhd1	6.76307	-0.873102	5.43618e-09	1.84655e-07	932	1
ENSDART00000172430	spink2.3	2.5323	-2.16201	5.7139e-09	1.93881e-07	933	1
ENSDART00000134202	ccka	4.67593	-1.102	6.00549e-09	2.03556e-07	934	1
ENSDART00000155270	CR753876.1	7.03035	-0.989488	6.24098e-09	2.10861e-07	937	1
ENSDART00000008752	pck1	7.76982	-0.960665	6.38626e-09	2.1554e-07	938	1
ENSDART00000148691	pck1	7.76982	-0.960665	6.38626e-09	2.1554e-07	938	1
ENSDART00000063662	mdh2	10.4946	-0.725647	6.45676e-09	2.17687e-07	939	1
ENSDART00000173772	tpma	13.4557	-0.715025	6.52478e-09	2.19746e-07	940	1
ENSDART00000173506	tpma	13.4557	-0.715025	6.52478e-09	2.19746e-07	940	1
ENSDART00000039657	tpma	13.4557	-0.715025	6.52478e-09	2.19746e-07	940	1
ENSDART00000173737	tpma	13.4557	-0.715025	6.52478e-09	2.19746e-07	940	1
ENSDART00000173904	tpma	13.4557	-0.715025	6.52478e-09	2.19746e-07	940	1
ENSDART00000173686	tpma	13.4557	-0.715025	6.52478e-09	2.19746e-07	940	1
ENSDART00000173453	tpma	13.4557	-0.715025	6.52478e-09	2.19746e-07	940	1
ENSDART00000173540	tpma	13.4557	-0.715025	6.52478e-09	2.19746e-07	940	1
ENSDART00000173940	tpma	13.4557	-0.715025	6.52478e-09	2.19746e-07	940	1
ENSDART00000173906	tpma	13.4557	-0.715025	6.52478e-09	2.19746e-07	940	1
ENSDART00000169124	pde6ga	2.80763	-1.78711	6.54071e-09	2.20049e-07	941	1
ENSDART00000016750	ugt5b2	6.61025	-0.874701	6.64876e-09	2.23446e-07	942	1
ENSDART00000123725	ugt5b2	6.61025	-0.874701	6.64876e-09	2.23446e-07	942	1
ENSDART00000161164	ugt5b2	6.61025	-0.874701	6.64876e-09	2.23446e-07	942	1
ENSDART00000126996	ugt5b2	6.61025	-0.874701	6.64876e-09	2.23446e-07	942	1
ENSDART00000159411	ugt5b2	6.61025	-0.874701	6.64876e-09	2.23446e-07	942	1
ENSDART00000063100	cyp2p6	5.19514	-0.916295	6.753e-09	2.26709e-07	943	1
ENSDART00000003346	pdcd2l	4.04949	-1.30579	6.85998e-09	2.30056e-07	944	1
ENSDART00000078580	zgc:123244	3.72166	-1.11667	7.06547e-09	2.36518e-07	945	1
ENSDART00000138701	gstk1	6.21928	-1.02058	7.0676e-09	2.36518e-07	946	1
ENSDART00000147475	gstk1	6.21928	-1.02058	7.0676e-09	2.36518e-07	946	1
ENSDART00000030282	gstk1	6.21928	-1.02058	7.0676e-09	2.36518e-07	946	1
ENSDART00000143840	gstk1	6.21928	-1.02058	7.0676e-09	2.36518e-07	946	1
ENSDART00000145545	dclk1a	4.23442	-1.18942	7.20566e-09	2.40884e-07	947	1
ENSDART00000163072	dclk1a	4.23442	-1.18942	7.20566e-09	2.40884e-07	947	1
ENSDART00000138755	dclk1a	4.23442	-1.18942	7.20566e-09	2.40884e-07	947	1
ENSDART00000134307	dclk1a	4.23442	-1.18942	7.20566e-09	2.40884e-07	947	1
ENSDART00000146943	dclk1a	4.23442	-1.18942	7.20566e-09	2.40884e-07	947	1
ENSDART00000161272	dclk1a	4.23442	-1.18942	7.20566e-09	2.40884e-07	947	1
ENSDART00000145450	dclk1a	4.23442	-1.18942	7.20566e-09	2.40884e-07	947	1
ENSDART00000015629	stxbp1a	8.02037	-0.815303	7.31449e-09	2.44007e-07	949	1
ENSDART00000148199	stxbp1a	8.02037	-0.815303	7.31449e-09	2.44007e-07	949	1
ENSDART00000171306	stxbp1a	8.02037	-0.815303	7.31449e-09	2.44007e-07	949	1
ENSDART00000039788	uqcrq	9.66127	-0.625628	7.63791e-09	2.54079e-07	951	1
ENSDART00000173082	uqcrq	9.66127	-0.625628	7.63791e-09	2.54079e-07	951	1
ENSDART00000173300	uqcrq	9.66127	-0.625628	7.63791e-09	2.54079e-07	951	1
ENSDART00000133911	pln	3.8993	-1.56001	7.6405e-09	2.54079e-07	952	1
ENSDART00000141159	pln	3.8993	-1.56001	7.6405e-09	2.54079e-07	952	1
ENSDART00000132012	pln	3.8993	-1.56001	7.6405e-09	2.54079e-07	952	1
ENSDART00000137153	tmod4	9.12422	-0.621713	7.72012e-09	2.56457e-07	953	1
ENSDART00000191336	tmod4	9.12422	-0.621713	7.72012e-09	2.56457e-07	953	1
ENSDART00000128855	cbln11	4.17663	-1.57256	7.80453e-09	2.58989e-07	954	1
ENSDART00000124437	ndufa1	9.28688	-0.758774	7.94473e-09	2.63366e-07	955	1
ENSDART00000173327	ndufa1	9.28688	-0.758774	7.94473e-09	2.63366e-07	955	1
ENSDART00000052780	ndufa1	9.28688	-0.758774	7.94473e-09	2.63366e-07	955	1
ENSDART00000074707	cdc42ep3	6.19915	-0.848421	7.9792e-09	2.64232e-07	956	1
ENSDART00000164552	si:dkey-239i20.2	5.60964	-0.825798	8.0029e-09	2.6474e-07	957	1
ENSDART00000063892	si:dkey-239i20.2	5.60964	-0.825798	8.0029e-09	2.6474e-07	957	1
ENSDART00000122592	si:dkey-239i20.2	5.60964	-0.825798	8.0029e-09	2.6474e-07	957	1
ENSDART00000109596	dpp4	6.23151	-0.796119	8.09605e-09	2.67541e-07	958	1
ENSDART00000191791	dpp4	6.23151	-0.796119	8.09605e-09	2.67541e-07	958	1
ENSDART00000152390	BX322618.1	7.0807	-1.19662	8.21609e-09	2.71225e-07	959	1
ENSDART00000154408	otop2	2.31376	-1.84405	8.35282e-09	2.75452e-07	960	1
ENSDART00000124728	otop2	2.31376	-1.84405	8.35282e-09	2.75452e-07	960	1
ENSDART00000104298	ndufb5	9.08989	-0.769631	8.50893e-09	2.80308e-07	961	1
ENSDART00000143537	zgc:64106	6.06978	-0.911526	8.7745e-09	2.88756e-07	962	1
ENSDART00000141990	zgc:64106	6.06978	-0.911526	8.7745e-09	2.88756e-07	962	1
ENSDART00000124661	papss2a	7.01459	-0.842168	9.22442e-09	3.02932e-07	964	1
	NC-002333.18	9.33306	-0.644123	9.29969e-09	3.05088e-07	965	1
ENSDART00000172886	pdzd3b	3.67408	-1.29182	9.92306e-09	3.24529e-07	968	1
ENSDART00000078049	pdzd3b	3.67408	-1.29182	9.92306e-09	3.24529e-07	968	1
ENSDART00000165290	cyb5a	7.86691	-0.914546	9.9983e-09	3.26652e-07	969	1
ENSDART00000001253	si:busm1-57f23.1	7.05132	-0.985943	1.06626e-08	3.47639e-07	971	1
ENSDART00000160596	tppp	2.53766	-1.72823	1.08583e-08	3.53653e-07	972	1
ENSDART00000194225	CABZ01044746.1	7.32342	-0.668734	1.09998e-08	3.57894e-07	973	1
ENSDART00000058667	si:dkey-23o4.6	1.87363	-2.43255	1.1623e-08	3.77008e-07	976	1
ENSDART00000133279	si:dkey-23o4.6	1.87363	-2.43255	1.1623e-08	3.77008e-07	976	1
ENSDART00000045888	tkta	8.25534	-0.653607	1.24423e-08	4.02918e-07	977	1
ENSDART00000139764	si:dkey-22f5.9	5.0999	-1.08295	1.24472e-08	4.02918e-07	978	1
ENSDART00000134721	si:dkey-22f5.9	5.0999	-1.08295	1.24472e-08	4.02918e-07	978	1
ENSDART00000157533	ly6m2	3.63347	-1.88073	1.24643e-08	4.03058e-07	979	1
ENSDART00000028565	ahsg1	1.17618	-3.12996	1.2825e-08	4.14298e-07	980	1
ENSDART00000194229	zgc:194629	3.52279	-1.28183	1.29472e-08	4.17822e-07	981	1
ENSDART00000194792	zgc:194629	3.52279	-1.28183	1.29472e-08	4.17822e-07	981	1
ENSDART00000159971	si:ch73-193i22.1	5.14902	-0.850061	1.31506e-08	4.23953e-07	982	1
ENSDART00000075392	basp1	8.57888	-0.719188	1.33976e-08	4.31475e-07	983	1
ENSDART00000097163	zgc:158482	2.98301	-1.61623	1.36077e-08	4.37796e-07	984	1
ENSDART00000147259	nqo1	7.9781	-0.781323	1.3622e-08	4.37814e-07	985	1
ENSDART00000134173	nqo1	7.9781	-0.781323	1.3622e-08	4.37814e-07	985	1
ENSDART00000004964	nqo1	7.9781	-0.781323	1.3622e-08	4.37814e-07	985	1
ENSDART00000140530	nqo1	7.9781	-0.781323	1.3622e-08	4.37814e-07	985	1
ENSDART00000184547	nqo1	7.9781	-0.781323	1.3622e-08	4.37814e-07	985	1
ENSDART00000172406	si:dkey-74k8.4	9.00602	-0.635972	1.41459e-08	4.54189e-07	986	1
ENSDART00000165882	si:dkey-74k8.4	9.00602	-0.635972	1.41459e-08	4.54189e-07	986	1
ENSDART00000171679	si:dkey-74k8.4	9.00602	-0.635972	1.41459e-08	4.54189e-07	986	1
ENSDART00000180889	si:dkey-74k8.4	9.00602	-0.635972	1.41459e-08	4.54189e-07	986	1
ENSDART00000188539	si:dkey-74k8.4	9.00602	-0.635972	1.41459e-08	4.54189e-07	986	1
ENSDART00000156485	opn6b	4.52553	-1.00439	1.47071e-08	4.7173e-07	987	1
ENSDART00000131955	pls1	5.348	-0.997695	1.49751e-08	4.7984e-07	988	1
ENSDART00000123103	pls1	5.348	-0.997695	1.49751e-08	4.7984e-07	988	1
ENSDART00000145285	selenow2b	8.33309	-0.610496	1.51218e-08	4.84052e-07	989	1
ENSDART00000135401	selenow2b	8.33309	-0.610496	1.51218e-08	4.84052e-07	989	1
ENSDART00000170434	cacng2b	4.31816	-1.14478	1.54753e-08	4.94866e-07	990	1
ENSDART00000097254	sftpbb	3.9259	-1.15883	1.55019e-08	4.95217e-07	991	1
ENSDART00000103487	zgc:195001	7.06709	-1.02291	1.62239e-08	5.17236e-07	993	1
ENSDART00000148296	tnni1d	6.84991	-0.879521	1.64211e-08	5.22996e-07	994	1
ENSDART00000171433	tnni1d	6.84991	-0.879521	1.64211e-08	5.22996e-07	994	1
ENSDART00000165231	tnni1d	6.84991	-0.879521	1.64211e-08	5.22996e-07	994	1
ENSDART00000187684	tnni1d	6.84991	-0.879521	1.64211e-08	5.22996e-07	994	1
ENSDART00000101545	tnni1d	6.84991	-0.879521	1.64211e-08	5.22996e-07	994	1
ENSDART00000049177	rab6ba	5.80557	-0.985953	1.64513e-08	5.23432e-07	995	1
ENSDART00000159624	rab6ba	5.80557	-0.985953	1.64513e-08	5.23432e-07	995	1
ENSDART00000186620	rab6ba	5.80557	-0.985953	1.64513e-08	5.23432e-07	995	1
ENSDART00000146551	mfap5	4.58675	-1.01251	1.66897e-08	5.30483e-07	996	1
ENSDART00000147854	mfap5	4.58675	-1.01251	1.66897e-08	5.30483e-07	996	1
ENSDART00000184587	mfap5	4.58675	-1.01251	1.66897e-08	5.30483e-07	996	1
ENSDART00000006417	pgm1	8.18235	-0.757398	1.69659e-08	5.38722e-07	997	1
ENSDART00000131861	tmsb2	7.82595	-0.686277	1.71437e-08	5.43824e-07	998	1
ENSDART00000162737	agmat	1.7824	-2.29257	1.72759e-08	5.47469e-07	999	1
ENSDART00000170977	sec14l1	5.72028	-0.856443	1.77058e-08	5.60529e-07	1000	1
ENSDART00000166982	sec14l1	5.72028	-0.856443	1.77058e-08	5.60529e-07	1000	1
ENSDART00000172527	sec14l1	5.72028	-0.856443	1.77058e-08	5.60529e-07	1000	1
ENSDART00000032996	ppdpfa	7.13906	-0.717381	1.81031e-08	5.72534e-07	1001	1
ENSDART00000137536	ppdpfa	7.13906	-0.717381	1.81031e-08	5.72534e-07	1001	1
ENSDART00000139442	ppdpfa	7.13906	-0.717381	1.81031e-08	5.72534e-07	1001	1
ENSDART00000123016	si:ch211-142d6.2	1.31712	-3.5836	1.85938e-08	5.87469e-07	1002	1
ENSDART00000135408	cnfn	5.5077	-0.956206	1.93979e-08	6.12262e-07	1003	1
ENSDART00000103815	stmn2a	8.33769	-0.873418	2.00746e-08	6.32989e-07	1004	1
ENSDART00000041007	stmn1b	10.6227	-0.721042	2.05034e-08	6.45768e-07	1005	1
ENSDART00000112880	fads2	4.49414	-1.33952	2.05209e-08	6.45768e-07	1006	1
ENSDART00000023278	fads2	4.49414	-1.33952	2.05209e-08	6.45768e-07	1006	1
ENSDART00000129268	fads2	4.49414	-1.33952	2.05209e-08	6.45768e-07	1006	1
ENSDART00000139826	zgc:92335	5.72124	-0.989731	2.0619e-08	6.47577e-07	1008	1
ENSDART00000140814	zgc:92335	5.72124	-0.989731	2.0619e-08	6.47577e-07	1008	1
ENSDART00000140054	zgc:92335	5.72124	-0.989731	2.0619e-08	6.47577e-07	1008	1
ENSDART00000060979	zgc:92335	5.72124	-0.989731	2.0619e-08	6.47577e-07	1008	1
ENSDART00000055848	zgc:103559	3.09208	-1.72359	2.07051e-08	6.49635e-07	1009	1
ENSDART00000148169	pip5k1ba	4.10533	-1.09235	2.10008e-08	6.58261e-07	1010	1
ENSDART00000065032	pip5k1ba	4.10533	-1.09235	2.10008e-08	6.58261e-07	1010	1
ENSDART00000140858	AL954327.1	1.43205	-2.74102	2.15847e-08	6.75227e-07	1012	1
ENSDART00000130369	AL954327.1	1.43205	-2.74102	2.15847e-08	6.75227e-07	1012	1
ENSDART00000091021	col10a1a	9.08866	-0.756816	2.18622e-08	6.83233e-07	1013	1
ENSDART00000112797	si:dkeyp-73d8.6	7.15092	-1.18588	2.27811e-08	7.10547e-07	1015	1
ENSDART00000143700	si:dkeyp-73d8.6	7.15092	-1.18588	2.27811e-08	7.10547e-07	1015	1
ENSDART00000168926	mdh1ab	8.15434	-0.588644	2.28276e-08	7.11296e-07	1016	1
ENSDART00000062787	ndufa11	8.4813	-0.71602	2.36643e-08	7.3664e-07	1017	1
ENSDART00000041700	prdx3	8.0306	-0.877099	2.38699e-08	7.42312e-07	1018	1
ENSDART00000141406	prdx3	8.0306	-0.877099	2.38699e-08	7.42312e-07	1018	1
ENSDART00000140504	prdx3	8.0306	-0.877099	2.38699e-08	7.42312e-07	1018	1
ENSDART00000155147	tfa	11.4793	-0.906968	2.44797e-08	7.60528e-07	1019	1
ENSDART00000125647	tfa	11.4793	-0.906968	2.44797e-08	7.60528e-07	1019	1
ENSDART00000108611	tfa	11.4793	-0.906968	2.44797e-08	7.60528e-07	1019	1
ENSDART00000124119	tfa	11.4793	-0.906968	2.44797e-08	7.60528e-07	1019	1
ENSDART00000181245	tfa	11.4793	-0.906968	2.44797e-08	7.60528e-07	1019	1
ENSDART00000163194	tfa	11.4793	-0.906968	2.44797e-08	7.60528e-07	1019	1
ENSDART00000003845	tfa	11.4793	-0.906968	2.44797e-08	7.60528e-07	1019	1
ENSDART00000152550	lrp2b	4.48036	-0.973918	2.46484e-08	7.65017e-07	1020	1
ENSDART00000079326	lrp2b	4.48036	-0.973918	2.46484e-08	7.65017e-07	1020	1
ENSDART00000170024	lrp2b	4.48036	-0.973918	2.46484e-08	7.65017e-07	1020	1
ENSDART00000121997	nkl.3	-0.109275	-4.02205	2.49785e-08	7.7299e-07	1023	1
ENSDART00000173694	CABP4	5.4321	-0.813565	2.52866e-08	7.81761e-07	1024	1
ENSDART00000189926	CABP4	5.4321	-0.813565	2.52866e-08	7.81761e-07	1024	1
ENSDART00000192318	CABP4	5.4321	-0.813565	2.52866e-08	7.81761e-07	1024	1
ENSDART00000137686	acads	5.54297	-0.935144	2.56099e-08	7.90984e-07	1025	1
ENSDART00000147266	acads	5.54297	-0.935144	2.56099e-08	7.90984e-07	1025	1
ENSDART00000138138	acads	5.54297	-0.935144	2.56099e-08	7.90984e-07	1025	1
ENSDART00000014669	acads	5.54297	-0.935144	2.56099e-08	7.90984e-07	1025	1
ENSDART00000135240	acads	5.54297	-0.935144	2.56099e-08	7.90984e-07	1025	1
ENSDART00000056767	acaa2	7.30837	-0.98317	2.56587e-08	7.91718e-07	1026	1
ENSDART00000015682	ndufs3	8.52325	-0.731662	2.64149e-08	8.14259e-07	1027	1
ENSDART00000030229	cyp2p9	5.89406	-1.00605	2.70261e-08	8.32289e-07	1028	1
ENSDART00000036997	camk2n1a	7.27207	-0.731032	2.72167e-08	8.37345e-07	1029	1
ENSDART00000024084	pck2	7.43747	-1.01458	2.78541e-08	8.54461e-07	1032	1
ENSDART00000049831	dhrs11b	5.4288	-0.894642	2.81611e-08	8.63045e-07	1033	1
ENSDART00000136967	pm20d1.1	5.09422	-0.987126	2.83794e-08	8.68894e-07	1034	1
ENSDART00000139695	pm20d1.1	5.09422	-0.987126	2.83794e-08	8.68894e-07	1034	1
ENSDART00000099446	kctd4	4.42814	-1.20719	3.00071e-08	9.16954e-07	1036	1
ENSDART00000062874	atp1b3b	7.96203	-0.680384	3.03741e-08	9.27274e-07	1037	1
ENSDART00000083593	sparcl1	6.13844	-0.740245	3.12899e-08	9.54313e-07	1038	1
ENSDART00000168647	sparcl1	6.13844	-0.740245	3.12899e-08	9.54313e-07	1038	1
ENSDART00000171672	sparcl1	6.13844	-0.740245	3.12899e-08	9.54313e-07	1038	1
ENSDART00000191986	sparcl1	6.13844	-0.740245	3.12899e-08	9.54313e-07	1038	1
ENSDART00000139096	si:ch211-251b21.1	10.5284	-0.696813	3.14002e-08	9.56755e-07	1039	1
ENSDART00000129911	klhl31	6.16305	-0.904857	3.15402e-08	9.60095e-07	1040	1
ENSDART00000102791	klhl31	6.16305	-0.904857	3.15402e-08	9.60095e-07	1040	1
ENSDART00000040397	prdx2	10.0926	-0.818035	3.16837e-08	9.63536e-07	1041	1
ENSDART00000167966	spink2.1	6.09821	-0.989706	3.18303e-08	9.67065e-07	1042	1
ENSDART00000017075	xiap	6.59644	-0.885708	3.22062e-08	9.7755e-07	1043	1
ENSDART00000079401	si:ch211-125o16.4	8.20012	-0.733525	3.23771e-08	9.81795e-07	1044	1
ENSDART00000041054	tmc4	3.03541	-1.58278	3.24686e-08	9.83628e-07	1045	1
ENSDART00000132660	polr3gla	5.0937	-0.943457	3.31448e-08	1.00219e-06	1047	1
ENSDART00000176022	polr3gla	5.0937	-0.943457	3.31448e-08	1.00219e-06	1047	1
ENSDART00000162801	polr3gla	5.0937	-0.943457	3.31448e-08	1.00219e-06	1047	1
ENSDART00000126015	etv5a	4.37586	-1.20555	3.41711e-08	1.03224e-06	1048	1
ENSDART00000145005	etv5a	4.37586	-1.20555	3.41711e-08	1.03224e-06	1048	1
ENSDART00000139434	etv5a	4.37586	-1.20555	3.41711e-08	1.03224e-06	1048	1
ENSDART00000181822	etv5a	4.37586	-1.20555	3.41711e-08	1.03224e-06	1048	1
ENSDART00000101770	etv5a	4.37586	-1.20555	3.41711e-08	1.03224e-06	1048	1
ENSDART00000149947	bcl2b	4.78052	-1.0582	3.42086e-08	1.03239e-06	1049	1
ENSDART00000125468	apodb	7.86223	-0.759046	3.49779e-08	1.0546e-06	1050	1
ENSDART00000080113	apodb	7.86223	-0.759046	3.49779e-08	1.0546e-06	1050	1
ENSDART00000052930	ndufv1	7.98157	-0.776143	3.51755e-08	1.05955e-06	1051	1
ENSDART00000146218	ndufv1	7.98157	-0.776143	3.51755e-08	1.05955e-06	1051	1
ENSDART00000143398	sgms2a	3.62698	-1.33199	3.53243e-08	1.06302e-06	1052	1
ENSDART00000138301	sgms2a	3.62698	-1.33199	3.53243e-08	1.06302e-06	1052	1
ENSDART00000141476	sgms2a	3.62698	-1.33199	3.53243e-08	1.06302e-06	1052	1
ENSDART00000133392	sgms2a	3.62698	-1.33199	3.53243e-08	1.06302e-06	1052	1
ENSDART00000055186	atp5mf	10.1564	-0.794509	3.54271e-08	1.0651e-06	1053	1
ENSDART00000147496	wsb1	8.20901	-0.945908	3.59317e-08	1.07925e-06	1054	1
ENSDART00000008854	wsb1	8.20901	-0.945908	3.59317e-08	1.07925e-06	1054	1
ENSDART00000108477	fh	6.24639	-0.830379	3.60038e-08	1.08039e-06	1055	1
ENSDART00000162527	si:ch211-160f23.7	6.30964	-0.805309	3.63472e-08	1.08966e-06	1056	1
ENSDART00000163908	rnasekb	8.905	-0.636577	3.65689e-08	1.09527e-06	1057	1
ENSDART00000160445	CABZ01052573.1	4.44534	-0.880575	3.69066e-08	1.10434e-06	1058	1
ENSDART00000156554	hmga1b	7.97773	-0.540711	3.73203e-08	1.11566e-06	1059	1
ENSDART00000154115	hmga1b	7.97773	-0.540711	3.73203e-08	1.11566e-06	1059	1
ENSDART00000173916	ptprn2	6.85657	-0.602438	3.79832e-08	1.13441e-06	1060	1
ENSDART00000141254	ptprn2	6.85657	-0.602438	3.79832e-08	1.13441e-06	1060	1
ENSDART00000145787	ptprn2	6.85657	-0.602438	3.79832e-08	1.13441e-06	1060	1
[truncated: 4,009 more rows]

## Sheet: Table S6
Supplementary Table S6. List of transcripts upregulated by 1 µM valproic acid.
TranscriptID	gene_id	a.value	m.value	p.value	q.value	rank	estimatedDEG
ENSDART00000057101	aep1	8.62939	0.754208	5.64014e-07	0.0178555	1	1

## Sheet: Table S7
Supplementary Table S7. List of transcripts upregulated by 5 µM valproic acid.
TranscriptID	gene_id	a.value	m.value	p.value	q.value	rank	estimatedDEG
ENSDART00000100183	lgals9l5	2.01685	1.20961	2.54693e-06	0.00179179	45	1
ENSDART00000167332	hamp	5.05116	1.45308	4.16115e-06	0.00274445	48	1
ENSDART00000168861	hamp	5.05116	1.45308	4.16115e-06	0.00274445	48	1
ENSDART00000099764	zgc:153031	5.59917	0.712366	4.51405e-06	0.00285812	50	1
ENSDART00000156589	mhc1lia	0.434622	1.29885	1.38376e-05	0.00742493	59	1
ENSDART00000136543	tnni4b.1	3.54985	1.35792	1.4481e-05	0.00764066	60	1
ENSDART00000174684	tnni4b.1	3.54985	1.35792	1.4481e-05	0.00764066	60	1
ENSDART00000161996	cxcl8a	4.78344	0.81415	2.77171e-05	0.0130965	67	1
ENSDART00000111598	cxcl18b	4.78429	1.0997	5.6141e-05	0.0209096	85	1
ENSDART00000163440	KYAT3	3.19549	1.23779	5.77968e-05	0.0212759	86	1
ENSDART00000165456	KYAT3	3.19549	1.23779	5.77968e-05	0.0212759	86	1
ENSDART00000159467	KYAT3	3.19549	1.23779	5.77968e-05	0.0212759	86	1
ENSDART00000103475	agr2	7.77868	0.53195	5.93477e-05	0.0215957	87	1
ENSDART00000181841	agr2	7.77868	0.53195	5.93477e-05	0.0215957	87	1
ENSDART00000114023	hspb9	6.90204	0.952007	7.64077e-05	0.0266651	90	1
ENSDART00000157959	cyp2k18	6.366	0.740069	8.05189e-05	0.0268323	95	1
ENSDART00000166806	zgc:77748	6.8948	0.494653	8.6339e-05	0.0275063	99	1
ENSDART00000153536	muc5.2	6.2567	0.61543	9.07123e-05	0.028287	101	1
ENSDART00000189106	muc5.2	6.2567	0.61543	9.07123e-05	0.028287	101	1
ENSDART00000173046	jac1	4.45983	0.703356	0.000111748	0.032161	110	1
ENSDART00000181857	jac1	4.45983	0.703356	0.000111748	0.032161	110	1
ENSDART00000167469	si:dkeyp-92c9.4	2.58943	1.08307	0.00016981	0.045558	118	1
ENSDART00000128817	ell2	5.4846	1.17762	0.000190687	0.0483334	124	1
ENSDART00000102408	ell2	5.4846	1.17762	0.000190687	0.0483334	124	1
ENSDART00000102404	ell2	5.4846	1.17762	0.000190687	0.0483334	124	1
ENSDART00000139265	si:ch211-12e13.12	0.372635	2.71685	0.000202274	0.0496403	129	1

## Sheet: Table S8
Supplementary Table S8. List of transcripts upregulated by 20 µM valproic acid.
TranscriptID	gene_id	a.value	m.value	p.value	q.value	rank	estimatedDEG
ENSDART00000115383	he1.1	7.01888	4.8067	6.12702e-42	8.08205e-39	24	1
ENSDART00000080329	he1.1	7.01888	4.8067	6.12702e-42	8.08205e-39	24	1
ENSDART00000055623	hbbe3	3.7985	5.44053	2.16098e-40	2.20685e-37	31	1
ENSDART00000018432	he1.2	6.1828	4.26793	1.7664e-38	1.43387e-35	39	1
ENSDART00000128811	si:dkey-239j18.3	3.53662	4.23958	8.10808e-35	3.66694e-32	70	1
ENSDART00000145570	ctslb	6.33057	4.38019	8.29286e-35	3.69768e-32	71	1
ENSDART00000182074	ctslb	6.33057	4.38019	8.29286e-35	3.69768e-32	71	1
ENSDART00000152154	ctslb	6.33057	4.38019	8.29286e-35	3.69768e-32	71	1
ENSDART00000152261	ctslb	6.33057	4.38019	8.29286e-35	3.69768e-32	71	1
ENSDART00000187639	ctslb	6.33057	4.38019	8.29286e-35	3.69768e-32	71	1
ENSDART00000047916	ctslb	6.33057	4.38019	8.29286e-35	3.69768e-32	71	1
ENSDART00000152656	ctslb	6.33057	4.38019	8.29286e-35	3.69768e-32	71	1
ENSDART00000109968	zgc:174855	3.90243	3.77228	1.21105e-29	3.83393e-27	100	1
ENSDART00000106072	si:dkey-26g8.5	3.03198	3.67999	3.03111e-27	7.05579e-25	136	1
ENSDART00000113862	zgc:174154	3.23232	3.61796	6.57828e-27	1.47699e-24	141	1
ENSDART00000126716	paics	9.0192	2.04804	1.68833e-24	2.95299e-22	181	1
ENSDART00000136475	paics	9.0192	2.04804	1.68833e-24	2.95299e-22	181	1
ENSDART00000132247	paics	9.0192	2.04804	1.68833e-24	2.95299e-22	181	1
ENSDART00000048164	paics	9.0192	2.04804	1.68833e-24	2.95299e-22	181	1
ENSDART00000152593	si:dkey-269i1.4	3.72255	3.03417	1.80754e-23	2.84692e-21	201	1
ENSDART00000109033	si:dkey-269i1.4	3.72255	3.03417	1.80754e-23	2.84692e-21	201	1
ENSDART00000113098	hbaa1	2.69285	4.58784	5.58534e-22	7.24675e-20	244	1
ENSDART00000147769	tcnbb	10.7263	1.34461	6.49216e-21	7.66899e-19	268	1
ENSDART00000057101	aep1	9.11135	1.61848	1.49476e-20	1.73337e-18	273	1
ENSDART00000152160	BX322603.1	2.38639	3.49052	1.19519e-19	1.26971e-17	298	1
ENSDART00000152430	BX322603.1	2.38639	3.49052	1.19519e-19	1.26971e-17	298	1
ENSDART00000166434	si:dkey-35h6.1	9.43531	1.10891	1.24043e-19	1.30898e-17	300	1
ENSDART00000147154	mthfd1l	6.5632	1.61395	1.48586e-18	1.42544e-16	330	1
ENSDART00000137628	mthfd1l	6.5632	1.61395	1.48586e-18	1.42544e-16	330	1
ENSDART00000138058	mthfd1l	6.5632	1.61395	1.48586e-18	1.42544e-16	330	1
ENSDART00000131994	mthfd1l	6.5632	1.61395	1.48586e-18	1.42544e-16	330	1
ENSDART00000061914	mthfd1l	6.5632	1.61395	1.48586e-18	1.42544e-16	330	1
ENSDART00000183317	mthfd1l	6.5632	1.61395	1.48586e-18	1.42544e-16	330	1
ENSDART00000152933	si:ch211-196c10.13	4.47035	2.10305	2.20954e-18	2.06951e-16	338	1
ENSDART00000130869	hbba1	2.47265	4.30765	3.25855e-18	3.00756e-16	343	1
ENSDART00000142014	hbba1	2.47265	4.30765	3.25855e-18	3.00756e-16	343	1
ENSDART00000145522	hbba1	2.47265	4.30765	3.25855e-18	3.00756e-16	343	1
ENSDART00000101713	hbba1	2.47265	4.30765	3.25855e-18	3.00756e-16	343	1
ENSDART00000170723	zgc:112964	6.43741	1.35847	9.57881e-18	8.40016e-16	361	1
ENSDART00000077197	tmsb	9.53352	0.933057	1.68344e-17	1.44038e-15	370	1
ENSDART00000185643	tmsb	9.53352	0.933057	1.68344e-17	1.44038e-15	370	1
ENSDART00000133962	si:dkey-239j18.2	3.11581	2.27978	3.27122e-17	2.73969e-15	378	1
ENSDART00000166798	si:dkey-239j18.2	3.11581	2.27978	3.27122e-17	2.73969e-15	378	1
ENSDART00000044154	tnnt2c	6.27102	1.22163	4.14559e-17	3.43563e-15	382	1
ENSDART00000152635	zgc:174153	2.04984	3.14693	4.15847e-17	3.43731e-15	383	1
ENSDART00000150020	hbae5	5.77909	1.96879	6.76839e-16	5.10176e-14	420	1
ENSDART00000066383	hbae5	5.77909	1.96879	6.76839e-16	5.10176e-14	420	1
ENSDART00000149920	hbae5	5.77909	1.96879	6.76839e-16	5.10176e-14	420	1
ENSDART00000172758	si:dkey-9l20.3	7.10556	1.14226	7.58666e-16	5.69143e-14	422	1
ENSDART00000055103	si:dkey-9l20.3	7.10556	1.14226	7.58666e-16	5.69143e-14	422	1
ENSDART00000180822	si:dkey-9l20.3	7.10556	1.14226	7.58666e-16	5.69143e-14	422	1
ENSDART00000191440	si:dkey-9l20.3	7.10556	1.14226	7.58666e-16	5.69143e-14	422	1
ENSDART00000187279	si:dkey-9l20.3	7.10556	1.14226	7.58666e-16	5.69143e-14	422	1
ENSDART00000189393	si:dkey-9l20.3	7.10556	1.14226	7.58666e-16	5.69143e-14	422	1
ENSDART00000186190	si:dkey-9l20.3	7.10556	1.14226	7.58666e-16	5.69143e-14	422	1
ENSDART00000189608	si:dkey-9l20.3	7.10556	1.14226	7.58666e-16	5.69143e-14	422	1
ENSDART00000181481	si:dkey-9l20.3	7.10556	1.14226	7.58666e-16	5.69143e-14	422	1
ENSDART00000159609	si:dkey-9l20.3	7.10556	1.14226	7.58666e-16	5.69143e-14	422	1
ENSDART00000183091	si:dkey-9l20.3	7.10556	1.14226	7.58666e-16	5.69143e-14	422	1
ENSDART00000013629	si:dkey-9l20.3	7.10556	1.14226	7.58666e-16	5.69143e-14	422	1
ENSDART00000185908	si:dkey-9l20.3	7.10556	1.14226	7.58666e-16	5.69143e-14	422	1
ENSDART00000182713	si:dkey-9l20.3	7.10556	1.14226	7.58666e-16	5.69143e-14	422	1
ENSDART00000190917	si:dkey-9l20.3	7.10556	1.14226	7.58666e-16	5.69143e-14	422	1
ENSDART00000184958	si:dkey-9l20.3	7.10556	1.14226	7.58666e-16	5.69143e-14	422	1
ENSDART00000190126	si:dkey-9l20.3	7.10556	1.14226	7.58666e-16	5.69143e-14	422	1
ENSDART00000183763	si:dkey-9l20.3	7.10556	1.14226	7.58666e-16	5.69143e-14	422	1
ENSDART00000187356	si:dkey-9l20.3	7.10556	1.14226	7.58666e-16	5.69143e-14	422	1
ENSDART00000187435	si:dkey-9l20.3	7.10556	1.14226	7.58666e-16	5.69143e-14	422	1
ENSDART00000181050	si:dkey-9l20.3	7.10556	1.14226	7.58666e-16	5.69143e-14	422	1
ENSDART00000184376	si:dkey-9l20.3	7.10556	1.14226	7.58666e-16	5.69143e-14	422	1
ENSDART00000012050	apoa1a	13.2214	1.00905	3.50384e-15	2.44327e-13	454	1
ENSDART00000083532	slc25a38a	3.68662	2.4306	4.79136e-15	3.2975e-13	460	1
ENSDART00000043076	ppdpfb	8.90505	0.99041	7.33357e-15	4.93971e-13	470	1
ENSDART00000132024	ppdpfb	8.90505	0.99041	7.33357e-15	4.93971e-13	470	1
ENSDART00000074854	si:ch211-202f3.3	6.17014	1.27624	1.10903e-14	7.26907e-13	483	1
ENSDART00000153922	si:ch211-202f3.3	6.17014	1.27624	1.10903e-14	7.26907e-13	483	1
ENSDART00000154718	si:ch211-202f3.3	6.17014	1.27624	1.10903e-14	7.26907e-13	483	1
ENSDART00000170518	anxa1c	8.4509	1.23067	3.73076e-14	2.33878e-12	505	1
ENSDART00000166183	anxa1c	8.4509	1.23067	3.73076e-14	2.33878e-12	505	1
ENSDART00000162368	anxa1c	8.4509	1.23067	3.73076e-14	2.33878e-12	505	1
ENSDART00000161876	anxa1c	8.4509	1.23067	3.73076e-14	2.33878e-12	505	1
ENSDART00000110848	si:ch211-5k11.8	1.51609	4.97227	1.54592e-13	9.09678e-12	538	1
ENSDART00000135972	cldn7a	7.66405	1.2733	2.58313e-13	1.48415e-11	551	1
ENSDART00000052844	cldn7a	7.66405	1.2733	2.58313e-13	1.48415e-11	551	1
ENSDART00000115248	zgc:174938	6.6031	1.17636	1.49851e-12	7.90665e-11	600	1
ENSDART00000193392	zgc:174938	6.6031	1.17636	1.49851e-12	7.90665e-11	600	1
ENSDART00000194155	BX855590.1	3.84563	1.94797	3.03788e-12	1.56889e-10	613	1
ENSDART00000131524	si:ch211-264e16.1	2.85698	1.99541	5.4602e-12	2.75204e-10	628	1
ENSDART00000045410	thy1	7.90423	0.973861	5.4967e-12	2.76213e-10	630	1
ENSDART00000127270	thy1	7.90423	0.973861	5.4967e-12	2.76213e-10	630	1
ENSDART00000143297	FO834814.1	5.1228	1.22523	6.63018e-12	3.30548e-10	635	1
ENSDART00000089963	zgc:110286	4.66406	1.61217	6.95626e-12	3.45174e-10	638	1
ENSDART00000158095	slc16a9b	6.56176	1.07141	7.38419e-12	3.64694e-10	641	1
ENSDART00000138916	si:dkey-58f10.4	2.86758	1.86074	1.18691e-11	5.75422e-10	653	1
ENSDART00000131603	si:dkey-58f10.4	2.86758	1.86074	1.18691e-11	5.75422e-10	653	1
ENSDART00000104327	vsx1	7.46008	0.843581	1.287e-11	6.22043e-10	655	1
ENSDART00000078763	vsx1	7.46008	0.843581	1.287e-11	6.22043e-10	655	1
ENSDART00000101126	alox12	6.41863	0.982936	1.87113e-11	8.92111e-10	664	1
ENSDART00000141973	atic	7.70621	1.24991	1.96437e-11	9.32354e-10	667	1
ENSDART00000137670	atic	7.70621	1.24991	1.96437e-11	9.32354e-10	667	1
ENSDART00000139261	atic	7.70621	1.24991	1.96437e-11	9.32354e-10	667	1
ENSDART00000136282	atic	7.70621	1.24991	1.96437e-11	9.32354e-10	667	1
ENSDART00000022307	atic	7.70621	1.24991	1.96437e-11	9.32354e-10	667	1
ENSDART00000131939	si:dkey-92i17.2	5.1588	1.30267	2.30484e-11	1.07779e-09	677	1
ENSDART00000136649	si:dkey-92i17.2	5.1588	1.30267	2.30484e-11	1.07779e-09	677	1
ENSDART00000154299	si:dkey-92i17.2	5.1588	1.30267	2.30484e-11	1.07779e-09	677	1
ENSDART00000133723	si:dkey-92i17.2	5.1588	1.30267	2.30484e-11	1.07779e-09	677	1
ENSDART00000169821	cyp2aa8	8.76534	0.764521	2.85494e-11	1.3156e-09	687	1
ENSDART00000161812	cyp2aa8	8.76534	0.764521	2.85494e-11	1.3156e-09	687	1
ENSDART00000161996	cxcl8a	4.90385	1.22804	3.40614e-11	1.55578e-09	693	1
ENSDART00000100737	acot17	5.34734	1.25741	3.71189e-11	1.68838e-09	696	1
ENSDART00000066943	acot17	5.34734	1.25741	3.71189e-11	1.68838e-09	696	1
ENSDART00000149053	s100a10b	9.92564	0.670255	3.99363e-11	1.80615e-09	700	1
ENSDART00000037694	s100a10b	9.92564	0.670255	3.99363e-11	1.80615e-09	700	1
ENSDART00000148961	s100a10b	9.92564	0.670255	3.99363e-11	1.80615e-09	700	1
ENSDART00000173104	CABZ01044764.1	6.69326	0.827886	5.86621e-11	2.61199e-09	711	1
ENSDART00000066765	bmi1a	6.17812	1.02722	6.22096e-11	2.76218e-09	713	1
ENSDART00000129554	bmi1a	6.17812	1.02722	6.22096e-11	2.76218e-09	713	1
ENSDART00000145949	bmi1a	6.17812	1.02722	6.22096e-11	2.76218e-09	713	1
ENSDART00000140784	CR318588.4	10.4209	1.16157	6.52005e-11	2.87082e-09	719	1
ENSDART00000192411	cxcl18a.1	5.56258	1.40903	7.10828e-11	3.11409e-09	722	1
ENSDART00000061117	rrbp1b	6.33487	0.99925	7.56007e-11	3.29211e-09	727	1
ENSDART00000192114	rrbp1b	6.33487	0.99925	7.56007e-11	3.29211e-09	727	1
ENSDART00000190384	rrbp1b	6.33487	0.99925	7.56007e-11	3.29211e-09	727	1
ENSDART00000177284	rrbp1b	6.33487	0.99925	7.56007e-11	3.29211e-09	727	1
ENSDART00000180296	rrbp1b	6.33487	0.99925	7.56007e-11	3.29211e-09	727	1
ENSDART00000158225	rrbp1b	6.33487	0.99925	7.56007e-11	3.29211e-09	727	1
ENSDART00000066384	hbbe2	9.82846	0.89194	7.69092e-11	3.34449e-09	728	1
ENSDART00000028159	foxf2a	4.19776	1.45631	8.08755e-11	3.50734e-09	730	1
ENSDART00000168348	si:dkey-6d5.1	3.52438	1.49051	9.13381e-11	3.92878e-09	736	1
ENSDART00000003428	prps1a	6.95652	0.804158	9.31662e-11	3.99115e-09	739	1
ENSDART00000109340	prps1a	6.95652	0.804158	9.31662e-11	3.99115e-09	739	1
ENSDART00000171039	prps1a	6.95652	0.804158	9.31662e-11	3.99115e-09	739	1
ENSDART00000178821	prps1a	6.95652	0.804158	9.31662e-11	3.99115e-09	739	1
ENSDART00000134098	efemp2a	6.80552	0.737881	1.68308e-10	7.04802e-09	756	1
ENSDART00000105034	cyt1l	12.1689	0.869842	1.80396e-10	7.50455e-09	761	1
ENSDART00000105036	cyt1l	12.1689	0.869842	1.80396e-10	7.50455e-09	761	1
ENSDART00000142096	cyt1l	12.1689	0.869842	1.80396e-10	7.50455e-09	761	1
ENSDART00000011627	irx7	3.94907	1.24015	1.93226e-10	8.00674e-09	764	1
ENSDART00000149039	odc1	7.51484	0.767675	2.0295e-10	8.38772e-09	766	1
ENSDART00000148869	odc1	7.51484	0.767675	2.0295e-10	8.38772e-09	766	1
ENSDART00000149807	odc1	7.51484	0.767675	2.0295e-10	8.38772e-09	766	1
ENSDART00000190955	odc1	7.51484	0.767675	2.0295e-10	8.38772e-09	766	1
ENSDART00000184230	odc1	7.51484	0.767675	2.0295e-10	8.38772e-09	766	1
ENSDART00000128245	ldlrad2	3.19924	1.58493	2.18511e-10	9.00733e-09	768	1
ENSDART00000025966	hoxb6b	5.33293	1.14455	4.01308e-10	1.60615e-08	791	1
ENSDART00000148280	prr18	6.54281	0.890289	4.6366e-10	1.84404e-08	796	1
ENSDART00000112483	slc22a31	5.7576	1.08149	4.85618e-10	1.92653e-08	798	1
ENSDART00000112495	tcima	6.43639	1.04178	5.45825e-10	2.14388e-08	806	1
ENSDART00000143945	zgc:163030	6.51713	1.19686	7.6889e-10	2.96125e-08	822	1
ENSDART00000100504	zgc:163030	6.51713	1.19686	7.6889e-10	2.96125e-08	822	1
ENSDART00000185997	bhmt	9.81383	1.03946	9.15938e-10	3.4978e-08	829	1
ENSDART00000040422	bhmt	9.81383	1.03946	9.15938e-10	3.4978e-08	829	1
ENSDART00000111767	SERF2	7.18615	0.945755	1.28173e-09	4.81342e-08	843	1
ENSDART00000052122	crabp1b	5.02648	0.981521	1.69217e-09	6.20751e-08	863	1
ENSDART00000140251	AL954142.2	0.786385	2.87594	1.79349e-09	6.56395e-08	865	1
ENSDART00000138297	AL954142.2	0.786385	2.87594	1.79349e-09	6.56395e-08	865	1
ENSDART00000133336	AL954142.2	0.786385	2.87594	1.79349e-09	6.56395e-08	865	1
ENSDART00000173936	BX470211.1	5.45911	1.0865	2.28247e-09	8.24868e-08	876	1
ENSDART00000166624	arf4b	3.63376	1.72957	2.47511e-09	8.90421e-08	880	1
ENSDART00000052307	arrdc3b	7.39914	1.13061	2.60498e-09	9.31848e-08	885	1
ENSDART00000079274	her4.1	6.28407	0.831743	2.74894e-09	9.78921e-08	889	1
ENSDART00000137637	dusp22b	4.19902	1.30637	3.01019e-09	1.06164e-07	897	1
ENSDART00000058289	dusp22b	4.19902	1.30637	3.01019e-09	1.06164e-07	897	1
ENSDART00000136983	dusp22b	4.19902	1.30637	3.01019e-09	1.06164e-07	897	1
ENSDART00000014020	sst2	6.58946	0.886187	3.27099e-09	1.14931e-07	901	1
ENSDART00000034790	pcp4l1	5.47725	0.937639	5.20037e-09	1.77216e-07	929	1
ENSDART00000052104	fuca1.1	7.15309	0.607875	6.16623e-09	2.08781e-07	935	1
ENSDART00000147019	si:ch211-235o23.1	1.6702	2.29317	6.22294e-09	2.10476e-07	936	1
ENSDART00000145709	BX569801.1	6.0488	0.872722	7.28371e-09	2.43236e-07	948	1
ENSDART00000157269	AL929222.2	5.22399	0.925235	7.43956e-09	2.47917e-07	950	1
ENSDART00000154058	AL929222.2	5.22399	0.925235	7.43956e-09	2.47917e-07	950	1
ENSDART00000153737	AL929222.2	5.22399	0.925235	7.43956e-09	2.47917e-07	950	1
ENSDART00000138242	cldn5b	5.15707	0.966899	9.06332e-09	2.97951e-07	963	1
ENSDART00000186359	cldn5b	5.15707	0.966899	9.06332e-09	2.97951e-07	963	1
ENSDART00000173619	si:ch73-335l21.4	6.02948	1.33187	9.80068e-09	3.2119e-07	966	1
ENSDART00000127699	si:ch73-335l21.4	6.02948	1.33187	9.80068e-09	3.2119e-07	966	1
ENSDART00000076835	mrpl1	6.46926	1.27438	9.84005e-09	3.22147e-07	967	1
ENSDART00000012938	phgdh	6.6556	1.01935	1.0447e-08	3.40961e-07	970	1
ENSDART00000113901	ccl34a.4	3.40285	2.00099	1.13638e-08	3.69359e-07	974	1
ENSDART00000154110	si:ch1073-80i24.3	0.54085	2.73754	1.15177e-08	3.73977e-07	975	1
ENSDART00000100100	admb	4.29983	1.11236	1.55775e-08	4.97131e-07	992	1
ENSDART00000147716	si:dkey-93m18.3	4.11632	1.47331	2.05411e-08	6.45768e-07	1007	1
ENSDART00000090875	tnfaip6	4.70408	0.9818	2.14155e-08	6.70595e-07	1011	1
ENSDART00000145653	gcga	6.07671	0.979044	2.24235e-08	7.00081e-07	1014	1
ENSDART00000063133	gcga	6.07671	0.979044	2.24235e-08	7.00081e-07	1014	1
ENSDART00000160085	gcga	6.07671	0.979044	2.24235e-08	7.00081e-07	1014	1
ENSDART00000020350	snx5	6.7116	0.858471	2.4731e-08	7.6683e-07	1021	1
ENSDART00000172936	BX005156.2	1.4199	2.04396	2.49049e-08	7.71466e-07	1022	1
ENSDART00000132475	BX005156.2	1.4199	2.04396	2.49049e-08	7.71466e-07	1022	1
ENSDART00000009827	hoxa2b	4.52477	1.06524	2.75234e-08	8.45958e-07	1030	1
ENSDART00000078889	helt	4.1569	1.00893	2.76943e-08	8.50383e-07	1031	1
ENSDART00000148396	tgm2b	6.40375	0.714826	2.89782e-08	8.86369e-07	1035	1
ENSDART00000193770	tgm2b	6.40375	0.714826	2.89782e-08	8.86369e-07	1035	1
ENSDART00000114314	tgm2b	6.40375	0.714826	2.89782e-08	8.86369e-07	1035	1
ENSDART00000144814	si:dkey-31f5.8	3.23416	1.30764	3.27232e-08	9.90393e-07	1046	1
ENSDART00000138404	si:ch211-199g17.2	4.76417	1.08951	3.83219e-08	1.14129e-06	1063	1
ENSDART00000142467	si:ch211-199g17.2	4.76417	1.08951	3.83219e-08	1.14129e-06	1063	1
ENSDART00000080975	tnfaip2b	2.96162	1.51891	4.05238e-08	1.20235e-06	1067	1
ENSDART00000023889	barx1	5.35535	0.863029	4.7312e-08	1.38814e-06	1079	1
ENSDART00000136306	zgc:194246	6.58242	1.28751	5.4331e-08	1.57366e-06	1093	1
ENSDART00000147380	zgc:194246	6.58242	1.28751	5.4331e-08	1.57366e-06	1093	1
ENSDART00000012673	gnb3a	6.46558	0.805632	5.58633e-08	1.61214e-06	1097	1
ENSDART00000162005	cfhl2	5.91351	1.08855	6.72306e-08	1.91747e-06	1110	1
ENSDART00000028270	gfap	8.49832	0.771467	7.87454e-08	2.22384e-06	1121	1
ENSDART00000062702	cebpb	6.51975	0.977365	7.88578e-08	2.22503e-06	1122	1
ENSDART00000149018	cxcr4a	4.81874	0.99533	8.0226e-08	2.2596e-06	1124	1
ENSDART00000080350	cxcr4a	4.81874	0.99533	8.0226e-08	2.2596e-06	1124	1
ENSDART00000137426	gcgb	5.14004	1.06029	8.34701e-08	2.34472e-06	1127	1
ENSDART00000111589	hapln1a	7.39517	0.760175	9.47591e-08	2.63842e-06	1137	1
ENSDART00000122966	hapln1a	7.39517	0.760175	9.47591e-08	2.63842e-06	1137	1
ENSDART00000166907	hapln1a	7.39517	0.760175	9.47591e-08	2.63842e-06	1137	1
ENSDART00000121965	cp	5.78201	0.930673	9.59941e-08	2.67046e-06	1138	1
ENSDART00000126323	cp	5.78201	0.930673	9.59941e-08	2.67046e-06	1138	1
ENSDART00000010537	cp	5.78201	0.930673	9.59941e-08	2.67046e-06	1138	1
ENSDART00000141904	lgals1l1	8.02861	1.00117	1.05739e-07	2.92357e-06	1145	1
ENSDART00000103395	tnnt3a	9.2556	0.803099	1.12956e-07	3.10954e-06	1150	1
ENSDART00000145437	tnnt3a	9.2556	0.803099	1.12956e-07	3.10954e-06	1150	1
ENSDART00000101731	larp7	6.53476	0.615072	1.2713e-07	3.47554e-06	1158	1
ENSDART00000008554	larp7	6.53476	0.615072	1.2713e-07	3.47554e-06	1158	1
ENSDART00000152479	si:dkey-58j15.11	4.65339	1.06592	1.32666e-07	3.61441e-06	1162	1
ENSDART00000152634	si:dkey-58j15.11	4.65339	1.06592	1.32666e-07	3.61441e-06	1162	1
ENSDART00000139430	c6	5.23569	0.894207	1.42931e-07	3.86745e-06	1170	1
ENSDART00000144861	c6	5.23569	0.894207	1.42931e-07	3.86745e-06	1170	1
ENSDART00000191928	c6	5.23569	0.894207	1.42931e-07	3.86745e-06	1170	1
ENSDART00000134296	c6	5.23569	0.894207	1.42931e-07	3.86745e-06	1170	1
ENSDART00000147988	c6	5.23569	0.894207	1.42931e-07	3.86745e-06	1170	1
ENSDART00000143988	c6	5.23569	0.894207	1.42931e-07	3.86745e-06	1170	1
ENSDART00000138155	c6	5.23569	0.894207	1.42931e-07	3.86745e-06	1170	1
ENSDART00000146593	c6	5.23569	0.894207	1.42931e-07	3.86745e-06	1170	1
ENSDART00000163889	c6	5.23569	0.894207	1.42931e-07	3.86745e-06	1170	1
ENSDART00000079709	c6	5.23569	0.894207	1.42931e-07	3.86745e-06	1170	1
ENSDART00000079265	her4.4	4.60598	0.986915	1.59372e-07	4.27939e-06	1179	1
ENSDART00000194392	CABZ01016692.1	7.74278	0.53354	1.74179e-07	4.64156e-06	1188	1
ENSDART00000010615	cldn11a	6.91006	0.639026	1.79303e-07	4.76605e-06	1191	1
ENSDART00000144252	BX465834.1	5.96371	0.797275	1.87024e-07	4.95879e-06	1194	1
ENSDART00000153239	BX465834.1	5.96371	0.797275	1.87024e-07	4.95879e-06	1194	1
ENSDART00000140395	BX465834.1	5.96371	0.797275	1.87024e-07	4.95879e-06	1194	1
ENSDART00000141802	BX465834.1	5.96371	0.797275	1.87024e-07	4.95879e-06	1194	1
ENSDART00000048550	si:ch211-125e6.5	3.27843	1.78187	1.90315e-07	5.04183e-06	1195	1
ENSDART00000161182	si:ch211-125e6.5	3.27843	1.78187	1.90315e-07	5.04183e-06	1195	1
ENSDART00000015224	gadd45gb.1	7.58806	0.639618	2.08032e-07	5.47001e-06	1204	1
ENSDART00000060162	hspb1	7.82161	0.712004	2.21918e-07	5.79182e-06	1213	1
ENSDART00000149816	hspb1	7.82161	0.712004	2.21918e-07	5.79182e-06	1213	1
ENSDART00000152108	hspb1	7.82161	0.712004	2.21918e-07	5.79182e-06	1213	1
ENSDART00000163471	uraha	7.40124	0.734601	2.30794e-07	6.00861e-06	1216	1
ENSDART00000172461	uraha	7.40124	0.734601	2.30794e-07	6.00861e-06	1216	1
ENSDART00000140521	CT027623.1	4.16989	1.08679	2.43478e-07	6.32323e-06	1219	1
ENSDART00000145649	CT027623.1	4.16989	1.08679	2.43478e-07	6.32323e-06	1219	1
ENSDART00000144005	si:ch211-213a13.1	6.04524	0.848666	2.45367e-07	6.36185e-06	1221	1
ENSDART00000137658	si:dkey-58f10.6	2.75758	1.27994	2.89934e-07	7.45633e-06	1231	1
ENSDART00000180506	si:dkey-58f10.6	2.75758	1.27994	2.89934e-07	7.45633e-06	1231	1
ENSDART00000026992	sox4a	8.67459	0.626105	3.28629e-07	8.38335e-06	1241	1
ENSDART00000191453	sox4a	8.67459	0.626105	3.28629e-07	8.38335e-06	1241	1
ENSDART00000151793	sox4a	8.67459	0.626105	3.28629e-07	8.38335e-06	1241	1
ENSDART00000165885	cfhl5	5.30357	0.74025	3.30507e-07	8.42446e-06	1242	1
ENSDART00000155063	BX005254.1	2.30846	1.42354	3.426e-07	8.72569e-06	1243	1
ENSDART00000155822	BX005254.1	2.30846	1.42354	3.426e-07	8.72569e-06	1243	1
ENSDART00000153206	BX005254.1	2.30846	1.42354	3.426e-07	8.72569e-06	1243	1
ENSDART00000155040	BX005254.1	2.30846	1.42354	3.426e-07	8.72569e-06	1243	1
ENSDART00000156899	BX005254.1	2.30846	1.42354	3.426e-07	8.72569e-06	1243	1
ENSDART00000157077	BX005254.1	2.30846	1.42354	3.426e-07	8.72569e-06	1243	1
ENSDART00000153852	BX005254.1	2.30846	1.42354	3.426e-07	8.72569e-06	1243	1
ENSDART00000143609	BX005254.1	2.30846	1.42354	3.426e-07	8.72569e-06	1243	1
ENSDART00000059014	zgc:173443	3.76646	1.36735	3.55342e-07	9.01396e-06	1248	1
ENSDART00000194868	CABZ01079281.1	7.00044	0.625509	3.75814e-07	9.50281e-06	1252	1
ENSDART00000125092	hbae1.1	10.3487	0.688914	3.83606e-07	9.68437e-06	1254	1
ENSDART00000142705	crabp1a	6.0805	0.704515	4.62956e-07	1.15041e-05	1274	1
ENSDART00000067510	crabp1a	6.0805	0.704515	4.62956e-07	1.15041e-05	1274	1
ENSDART00000156631	CR936482.1	3.26692	1.2594	4.869e-07	1.20613e-05	1278	1
ENSDART00000168171	fgfbp2b	7.57202	0.649915	5.20722e-07	1.28388e-05	1284	1
ENSDART00000076766	fgfbp2b	7.57202	0.649915	5.20722e-07	1.28388e-05	1284	1
ENSDART00000043595	twist1a	5.89919	0.849726	5.38936e-07	1.32542e-05	1287	1
ENSDART00000181909	twist1a	5.89919	0.849726	5.38936e-07	1.32542e-05	1287	1
ENSDART00000132663	si:ch211-163b2.4	4.05715	0.981728	5.44728e-07	1.33682e-05	1290	1
ENSDART00000145348	si:ch211-163b2.4	4.05715	0.981728	5.44728e-07	1.33682e-05	1290	1
ENSDART00000159779	si:ch211-163b2.4	4.05715	0.981728	5.44728e-07	1.33682e-05	1290	1
ENSDART00000145538	zgc:193505	9.17576	0.682396	6.13041e-07	1.4906e-05	1302	1
ENSDART00000143312	zgc:193505	9.17576	0.682396	6.13041e-07	1.4906e-05	1302	1
ENSDART00000151305	slc16a6b	6.28114	0.85139	6.58976e-07	1.59616e-05	1307	1
ENSDART00000110040	sox11a	7.89009	0.667672	7.02283e-07	1.692e-05	1314	1
ENSDART00000152652	CT033796.2	1.79677	1.83804	7.06552e-07	1.6997e-05	1316	1
ENSDART00000017173	dmbx1a	6.29348	0.642686	7.4381e-07	1.7839e-05	1320	1
ENSDART00000128535	dmbx1a	6.29348	0.642686	7.4381e-07	1.7839e-05	1320	1
ENSDART00000189122	dmbx1a	6.29348	0.642686	7.4381e-07	1.7839e-05	1320	1
ENSDART00000111598	cxcl18b	4.80207	1.27507	8.13399e-07	1.93178e-05	1333	1
ENSDART00000153127	socs3b	6.09232	0.925465	8.35608e-07	1.98303e-05	1334	1
ENSDART00000037904	socs3b	6.09232	0.925465	8.35608e-07	1.98303e-05	1334	1
ENSDART00000147288	si:ch211-209j10.6	5.13204	0.944749	8.377e-07	1.98502e-05	1336	1
ENSDART00000136678	si:ch211-209j10.6	5.13204	0.944749	8.377e-07	1.98502e-05	1336	1
ENSDART00000139210	si:ch211-209j10.6	5.13204	0.944749	8.377e-07	1.98502e-05	1336	1
ENSDART00000006378	cdkn1ca	7.063	0.651086	8.81733e-07	2.08002e-05	1342	1
ENSDART00000190507	cdkn1ca	7.063	0.651086	8.81733e-07	2.08002e-05	1342	1
ENSDART00000073676	isca1	7.81472	0.665472	9.4154e-07	2.21122e-05	1348	1
ENSDART00000187508	chsy3	7.61722	0.652545	9.68483e-07	2.26777e-05	1352	1
ENSDART00000101142	chsy3	7.61722	0.652545	9.68483e-07	2.26777e-05	1352	1
ENSDART00000036630	zgc:101100	4.41806	1.01539	1.026e-06	2.3848e-05	1362	1
ENSDART00000025229	adi1	6.8752	0.677968	1.03695e-06	2.4085e-05	1363	1
ENSDART00000173601	FO704741.1	2.49052	1.4998	1.04131e-06	2.41685e-05	1364	1
ENSDART00000173632	FO704741.1	2.49052	1.4998	1.04131e-06	2.41685e-05	1364	1
ENSDART00000145976	serpinh1b	6.60511	0.720177	1.13785e-06	2.62552e-05	1372	1
ENSDART00000152365	serpinh1b	6.60511	0.720177	1.13785e-06	2.62552e-05	1372	1
ENSDART00000035096	serpinh1b	6.60511	0.720177	1.13785e-06	2.62552e-05	1372	1
ENSDART00000133845	serpinh1b	6.60511	0.720177	1.13785e-06	2.62552e-05	1372	1
ENSDART00000115032	serpinh1b	6.60511	0.720177	1.13785e-06	2.62552e-05	1372	1
ENSDART00000135121	si:ch211-238e22.4	2.65625	1.20261	1.19925e-06	2.75914e-05	1376	1
ENSDART00000148992	nt5c3a	8.45841	0.420909	1.21941e-06	2.8035e-05	1377	1
ENSDART00000149935	nt5c3a	8.45841	0.420909	1.21941e-06	2.8035e-05	1377	1
ENSDART00000149030	nt5c3a	8.45841	0.420909	1.21941e-06	2.8035e-05	1377	1
ENSDART00000149260	nt5c3a	8.45841	0.420909	1.21941e-06	2.8035e-05	1377	1
ENSDART00000187916	nt5c3a	8.45841	0.420909	1.21941e-06	2.8035e-05	1377	1
ENSDART00000103493	marc1	7.47295	0.50885	1.25602e-06	2.88347e-05	1379	1
ENSDART00000143940	marc1	7.47295	0.50885	1.25602e-06	2.88347e-05	1379	1
ENSDART00000183474	marc1	7.47295	0.50885	1.25602e-06	2.88347e-05	1379	1
ENSDART00000017956	dab2	6.46668	0.686327	1.26708e-06	2.90254e-05	1382	1
ENSDART00000139732	dab2	6.46668	0.686327	1.26708e-06	2.90254e-05	1382	1
ENSDART00000083862	dab2	6.46668	0.686327	1.26708e-06	2.90254e-05	1382	1
ENSDART00000047670	dab2	6.46668	0.686327	1.26708e-06	2.90254e-05	1382	1
ENSDART00000136916	vwa10.1	3.18909	1.19992	1.29105e-06	2.95319e-05	1384	1
ENSDART00000142921	si:ch73-21g5.7	4.4821	0.86394	1.34986e-06	3.07439e-05	1390	1
ENSDART00000139930	tpte	6.05807	0.674114	1.68916e-06	3.80609e-05	1405	1
ENSDART00000144710	tpte	6.05807	0.674114	1.68916e-06	3.80609e-05	1405	1
ENSDART00000079549	tpte	6.05807	0.674114	1.68916e-06	3.80609e-05	1405	1
ENSDART00000181600	tpte	6.05807	0.674114	1.68916e-06	3.80609e-05	1405	1
ENSDART00000004879	hsp90b1	5.31999	0.707632	1.71427e-06	3.85717e-05	1407	1
ENSDART00000126643	skor2	3.45747	0.937577	1.73971e-06	3.90608e-05	1410	1
ENSDART00000123966	chrng	4.43283	0.964372	1.87596e-06	4.17938e-05	1421	1
ENSDART00000164625	BX004823.1	4.83817	0.765601	2.00129e-06	4.43676e-05	1428	1
ENSDART00000149473	ppp4cb	6.04252	0.673835	2.00273e-06	4.43684e-05	1429	1
ENSDART00000114857	ppp4cb	6.04252	0.673835	2.00273e-06	4.43684e-05	1429	1
ENSDART00000151649	mhc1uba	2.66014	0.990649	2.17894e-06	4.78702e-05	1441	1
ENSDART00000151233	mhc1uba	2.66014	0.990649	2.17894e-06	4.78702e-05	1441	1
ENSDART00000009689	mhc1uba	2.66014	0.990649	2.17894e-06	4.78702e-05	1441	1
ENSDART00000171432	CABZ01034698.2	5.30447	0.725156	2.30045e-06	5.02607e-05	1449	1
ENSDART00000061588	prrx1b	5.95474	0.709917	2.31961e-06	5.06442e-05	1450	1
ENSDART00000131637	prrx1b	5.95474	0.709917	2.31961e-06	5.06442e-05	1450	1
ENSDART00000021610	recql	3.75104	0.899293	2.4367e-06	5.30543e-05	1454	1
ENSDART00000162204	recql	3.75104	0.899293	2.4367e-06	5.30543e-05	1454	1
ENSDART00000172169	recql	3.75104	0.899293	2.4367e-06	5.30543e-05	1454	1
ENSDART00000101198	recql	3.75104	0.899293	2.4367e-06	5.30543e-05	1454	1
ENSDART00000000992	zgc:56699	4.05563	0.870835	2.46417e-06	5.36155e-05	1455	1
ENSDART00000138156	zgc:56699	4.05563	0.870835	2.46417e-06	5.36155e-05	1455	1
ENSDART00000138849	zgc:56699	4.05563	0.870835	2.46417e-06	5.36155e-05	1455	1
ENSDART00000103232	foxf2b	3.8663	0.878947	2.60609e-06	5.6432e-05	1462	1
ENSDART00000078466	hoxb3a	6.09557	0.669641	2.65569e-06	5.74275e-05	1464	1
ENSDART00000131410	hoxb3a	6.09557	0.669641	2.65569e-06	5.74275e-05	1464	1
ENSDART00000143981	hoxb3a	6.09557	0.669641	2.65569e-06	5.74275e-05	1464	1
ENSDART00000153512	hoxb3a	6.09557	0.669641	2.65569e-06	5.74275e-05	1464	1
ENSDART00000182247	hoxb3a	6.09557	0.669641	2.65569e-06	5.74275e-05	1464	1
ENSDART00000184299	hoxb3a	6.09557	0.669641	2.65569e-06	5.74275e-05	1464	1
ENSDART00000187409	hoxb3a	6.09557	0.669641	2.65569e-06	5.74275e-05	1464	1
ENSDART00000174580	hoxb3a	6.09557	0.669641	2.65569e-06	5.74275e-05	1464	1
ENSDART00000171661	ccl39.3	5.32258	1.05489	2.7887e-06	6.02214e-05	1466	1
ENSDART00000147104	si:ch211-251f6.6	7.6122	1.10766	2.87835e-06	6.19041e-05	1472	1
ENSDART00000099030	si:ch211-251f6.6	7.6122	1.10766	2.87835e-06	6.19041e-05	1472	1
ENSDART00000179549	si:ch211-251f6.6	7.6122	1.10766	2.87835e-06	6.19041e-05	1472	1
ENSDART00000138216	CR855311.1	7.56397	0.744474	2.93677e-06	6.31008e-05	1473	1
ENSDART00000134457	CR855311.1	7.56397	0.744474	2.93677e-06	6.31008e-05	1473	1
ENSDART00000178111	CR855311.1	7.56397	0.744474	2.93677e-06	6.31008e-05	1473	1
ENSDART00000041677	serpine2	7.22705	0.639074	2.93798e-06	6.31008e-05	1474	1
ENSDART00000166805	serpine2	7.22705	0.639074	2.93798e-06	6.31008e-05	1474	1
ENSDART00000102526	gfer	5.83114	0.847155	3.10849e-06	6.64026e-05	1482	1
ENSDART00000131904	gfer	5.83114	0.847155	3.10849e-06	6.64026e-05	1482	1
ENSDART00000147536	gfer	5.83114	0.847155	3.10849e-06	6.64026e-05	1482	1
ENSDART00000066367	fkbp10b	5.93068	0.760561	3.13974e-06	6.69346e-05	1485	1
ENSDART00000147186	fkbp10b	5.93068	0.760561	3.13974e-06	6.69346e-05	1485	1
ENSDART00000169536	CR847906.1	8.53556	0.705434	3.22181e-06	6.86379e-05	1486	1
ENSDART00000182938	CR847906.1	8.53556	0.705434	3.22181e-06	6.86379e-05	1486	1
ENSDART00000140046	si:dkey-45h7.1	4.83171	0.627443	3.26415e-06	6.93999e-05	1489	1
ENSDART00000171926	BX511111.2	3.00437	1.00447	3.33494e-06	7.08098e-05	1491	1
ENSDART00000064114	zgc:100997	3.471	1.05111	3.59688e-06	7.58627e-05	1501	1
ENSDART00000192985	zgc:100997	3.471	1.05111	3.59688e-06	7.58627e-05	1501	1
ENSDART00000106566	CABZ01030107.1	5.47965	0.807326	3.61265e-06	7.61448e-05	1502	1
ENSDART00000041365	prrx1a	5.99685	0.650643	3.64525e-06	7.67296e-05	1504	1
ENSDART00000140368	si:ch211-232m8.3	3.11602	1.40854	3.9109e-06	8.19943e-05	1510	1
ENSDART00000194226	CR318673.1	8.08277	0.535799	4.02665e-06	8.4198e-05	1514	1
ENSDART00000194716	CR318673.1	8.08277	0.535799	4.02665e-06	8.4198e-05	1514	1
ENSDART00000169320	esm1	4.92889	0.631653	4.0722e-06	8.5038e-05	1516	1
ENSDART00000011497	ctsk	6.58557	0.826929	4.30572e-06	8.9678e-05	1520	1
ENSDART00000179680	ctsk	6.58557	0.826929	4.30572e-06	8.9678e-05	1520	1
ENSDART00000028260	krt18b	8.84058	0.526928	4.48962e-06	9.31964e-05	1525	1
ENSDART00000151322	krt18b	8.84058	0.526928	4.48962e-06	9.31964e-05	1525	1
ENSDART00000103510	pdgfra	6.36292	0.541377	4.58967e-06	9.49671e-05	1530	1
ENSDART00000165904	pdgfra	6.36292	0.541377	4.58967e-06	9.49671e-05	1530	1
ENSDART00000152700	BX901898.1	3.71571	1.12784	5.69753e-06	0.00011607	1554	1
ENSDART00000135958	si:dkey-83k24.5	5.97292	0.779579	6.03041e-06	0.000122066	1564	1
ENSDART00000145970	si:dkey-83k24.5	5.97292	0.779579	6.03041e-06	0.000122066	1564	1
ENSDART00000015780	ercc4	4.82923	0.737207	6.05516e-06	0.000122488	1565	1
ENSDART00000193248	ercc4	4.82923	0.737207	6.05516e-06	0.000122488	1565	1
ENSDART00000077720	zgc:163121	3.50362	1.18289	6.43174e-06	0.000129527	1572	1
ENSDART00000109561	zgc:163121	3.50362	1.18289	6.43174e-06	0.000129527	1572	1
ENSDART00000137542	zgc:163121	3.50362	1.18289	6.43174e-06	0.000129527	1572	1
ENSDART00000167515	postnb	10.5256	0.622348	6.61599e-06	0.000132815	1577	1
ENSDART00000157854	postnb	10.5256	0.622348	6.61599e-06	0.000132815	1577	1
ENSDART00000161361	postnb	10.5256	0.622348	6.61599e-06	0.000132815	1577	1
ENSDART00000171644	postnb	10.5256	0.622348	6.61599e-06	0.000132815	1577	1
ENSDART00000159592	postnb	10.5256	0.622348	6.61599e-06	0.000132815	1577	1
ENSDART00000167857	postnb	10.5256	0.622348	6.61599e-06	0.000132815	1577	1
ENSDART00000163936	postnb	10.5256	0.622348	6.61599e-06	0.000132815	1577	1
ENSDART00000168135	postnb	10.5256	0.622348	6.61599e-06	0.000132815	1577	1
ENSDART00000189214	CR450832.1	4.19029	0.828483	6.76832e-06	0.000135701	1579	1
ENSDART00000165432	CR450832.1	4.19029	0.828483	6.76832e-06	0.000135701	1579	1
ENSDART00000127072	tmem107l	3.90658	0.956699	6.7785e-06	0.000135819	1580	1
ENSDART00000191348	tmem107l	3.90658	0.956699	6.7785e-06	0.000135819	1580	1
ENSDART00000154064	si:dkey-239b22.2	6.68043	0.604499	7.09077e-06	0.000141093	1591	1
ENSDART00000182502	si:dkey-239b22.2	6.68043	0.604499	7.09077e-06	0.000141093	1591	1
ENSDART00000169813	si:dkey-239b22.2	6.68043	0.604499	7.09077e-06	0.000141093	1591	1
ENSDART00000101077	ptgdsa	4.6045	0.935066	7.15043e-06	0.000142102	1593	1
ENSDART00000139143	ptgdsa	4.6045	0.935066	7.15043e-06	0.000142102	1593	1
ENSDART00000150725	znf1020	5.86872	0.561632	7.44893e-06	0.000147386	1600	1
ENSDART00000138053	znf1020	5.86872	0.561632	7.44893e-06	0.000147386	1600	1
ENSDART00000169577	si:ch73-359m17.2	2.19278	1.62695	7.59534e-06	0.000150096	1602	1
ENSDART00000170726	si:ch73-359m17.2	2.19278	1.62695	7.59534e-06	0.000150096	1602	1
ENSDART00000171684	si:ch73-359m17.2	2.19278	1.62695	7.59534e-06	0.000150096	1602	1
ENSDART00000156641	si:ch73-15b2.5	3.81677	1.00909	7.66612e-06	0.0001514	1603	1
ENSDART00000154766	si:ch73-15b2.5	3.81677	1.00909	7.66612e-06	0.0001514	1603	1
ENSDART00000154412	si:ch73-15b2.5	3.81677	1.00909	7.66612e-06	0.0001514	1603	1
ENSDART00000181347	si:ch73-15b2.5	3.81677	1.00909	7.66612e-06	0.0001514	1603	1
ENSDART00000161341	ckap5	3.44407	1.01515	7.82858e-06	0.000154032	1609	1
ENSDART00000163512	ckap5	3.44407	1.01515	7.82858e-06	0.000154032	1609	1
ENSDART00000165116	ckap5	3.44407	1.01515	7.82858e-06	0.000154032	1609	1
ENSDART00000171461	ckap5	3.44407	1.01515	7.82858e-06	0.000154032	1609	1
ENSDART00000167742	ckap5	3.44407	1.01515	7.82858e-06	0.000154032	1609	1
ENSDART00000078563	neurog1	4.67617	0.821448	7.91976e-06	0.000155729	1610	1
ENSDART00000164164	znf1016	6.17291	0.507021	8.04693e-06	0.000157935	1613	1
ENSDART00000126097	otx2b	5.52107	0.660302	8.40016e-06	0.000164156	1620	1
ENSDART00000008816	otx2b	5.52107	0.660302	8.40016e-06	0.000164156	1620	1
ENSDART00000156648	otx2b	5.52107	0.660302	8.40016e-06	0.000164156	1620	1
ENSDART00000133203	lepb	-0.00438293	3.43748	8.46578e-06	0.000165234	1622	1
ENSDART00000172819	miip	4.17184	0.899779	9.48947e-06	0.000183517	1637	1
ENSDART00000155660	efcab2	3.92391	1.13978	1.14943e-05	0.00021934	1659	1
ENSDART00000153558	CR936518.1	3.74505	0.965539	1.21074e-05	0.000229657	1669	1
ENSDART00000145072	neurod4	7.41779	0.625691	1.2307e-05	0.000233023	1672	1
ENSDART00000055269	gng13b	7.53319	0.488652	1.2623e-05	0.000238152	1678	1
ENSDART00000154825	hoxc3a	6.34309	0.55072	1.33206e-05	0.000250269	1685	1
ENSDART00000128533	hoxc3a	6.34309	0.55072	1.33206e-05	0.000250269	1685	1
ENSDART00000137507	hoxc3a	6.34309	0.55072	1.33206e-05	0.000250269	1685	1
ENSDART00000082473	hoxc3a	6.34309	0.55072	1.33206e-05	0.000250269	1685	1
ENSDART00000184448	hoxc3a	6.34309	0.55072	1.33206e-05	0.000250269	1685	1
ENSDART00000172699	gng10	5.94794	0.603735	1.38147e-05	0.000258784	1690	1
ENSDART00000165786	znf1087	5.4774	0.539339	1.3843e-05	0.000259161	1691	1
ENSDART00000006870	ptgs2a	5.40935	0.746776	1.43619e-05	0.000268242	1695	1
ENSDART00000150051	ptgs2a	5.40935	0.746776	1.43619e-05	0.000268242	1695	1
ENSDART00000166999	zgc:175088	8.56671	0.580069	1.44265e-05	0.000269289	1696	1
ENSDART00000173086	zgc:175088	8.56671	0.580069	1.44265e-05	0.000269289	1696	1
ENSDART00000166690	gadd45ga	6.70149	0.506443	1.4765e-05	0.000275282	1698	1
ENSDART00000019937	gadd45ga	6.70149	0.506443	1.4765e-05	0.000275282	1698	1
ENSDART00000136518	capn3b	5.07479	0.767461	1.50658e-05	0.000280726	1699	1
ENSDART00000063177	capn3b	5.07479	0.767461	1.50658e-05	0.000280726	1699	1
ENSDART00000131433	AL935183.1	4.52624	0.803672	1.52577e-05	0.000283467	1704	1
ENSDART00000136415	hoxb1b	4.79332	0.740364	1.55896e-05	0.000288786	1709	1
ENSDART00000045628	irx6a	4.23607	0.706142	1.78609e-05	0.000327982	1724	1
ENSDART00000193324	irx6a	4.23607	0.706142	1.78609e-05	0.000327982	1724	1
ENSDART00000188819	msx1a	3.21988	1.20959	1.97662e-05	0.000360875	1734	1
ENSDART00000180650	msx1a	3.21988	1.20959	1.97662e-05	0.000360875	1734	1
ENSDART00000013534	fgfr3	5.58995	0.626197	2.09657e-05	0.000381237	1741	1
ENSDART00000125883	fgfr3	5.58995	0.626197	2.09657e-05	0.000381237	1741	1
ENSDART00000016382	wif1	6.30467	0.490127	2.09841e-05	0.000381351	1742	1
ENSDART00000140019	capn2a	7.76304	0.444877	2.25633e-05	0.000407479	1753	1
ENSDART00000161950	capn2a	7.76304	0.444877	2.25633e-05	0.000407479	1753	1
ENSDART00000067397	ndufaf7	3.48517	1.0075	2.37791e-05	0.000428213	1758	1
ENSDART00000135194	ndufaf7	3.48517	1.0075	2.37791e-05	0.000428213	1758	1
ENSDART00000046784	fkbp1ab	3.37264	0.94	2.38913e-05	0.000429905	1759	1
ENSDART00000166181	BX537137.3	7.85029	0.462621	2.42725e-05	0.000436354	1761	1
ENSDART00000140594	CU571079.1	4.50004	0.812637	2.56985e-05	0.00046042	1767	1
ENSDART00000167016	si:ch211-276i12.9	6.42297	0.480025	2.63661e-05	0.000471314	1771	1
ENSDART00000055139	col9a3	6.93805	0.585609	2.68031e-05	0.000478586	1773	1
ENSDART00000146845	pth1a	2.3278	1.3578	2.71308e-05	0.000483618	1776	1
ENSDART00000163153	pth1a	2.3278	1.3578	2.71308e-05	0.000483618	1776	1
ENSDART00000172963	FP236789.2	1.47231	1.20803	2.95457e-05	0.000522546	1790	1
ENSDART00000138081	bcl6ab	4.39199	0.928492	2.9656e-05	0.000524204	1791	1
ENSDART00000172633	si:ch211-227n13.3	2.81754	1.29039	2.97894e-05	0.000526268	1792	1
ENSDART00000163295	si:ch211-227n13.3	2.81754	1.29039	2.97894e-05	0.000526268	1792	1
ENSDART00000171439	si:ch211-227n13.3	2.81754	1.29039	2.97894e-05	0.000526268	1792	1
ENSDART00000190716	rbp5	7.24827	0.512237	3.00052e-05	0.000529195	1795	1
ENSDART00000169109	rbp5	7.24827	0.512237	3.00052e-05	0.000529195	1795	1
ENSDART00000139319	hoxc5a	3.56045	0.918839	3.09939e-05	0.000545113	1800	1
ENSDART00000062335	glod4	5.55701	0.576578	3.10646e-05	0.000546053	1801	1
ENSDART00000145496	icn2	11.2603	0.453085	3.25925e-05	0.000571326	1806	1
ENSDART00000032498	tspan36	8.68539	0.725312	3.335e-05	0.000582989	1811	1
ENSDART00000125552	adprh	5.1253	0.709341	3.372e-05	0.000588807	1813	1
ENSDART00000145498	adprh	5.1253	0.709341	3.372e-05	0.000588807	1813	1
ENSDART00000180398	adprh	5.1253	0.709341	3.372e-05	0.000588807	1813	1
ENSDART00000136653	ccdc106b	1.81595	1.1459	3.47928e-05	0.000606203	1817	1
ENSDART00000081465	ccdc106b	1.81595	1.1459	3.47928e-05	0.000606203	1817	1
ENSDART00000171232	ccdc106b	1.81595	1.1459	3.47928e-05	0.000606203	1817	1
ENSDART00000102062	timp2b	6.33449	0.58878	3.56763e-05	0.000620571	1820	1
ENSDART00000166855	timp2b	6.33449	0.58878	3.56763e-05	0.000620571	1820	1
ENSDART00000142228	flna	7.38683	0.446627	3.59084e-05	0.000623581	1823	1
ENSDART00000131809	flna	7.38683	0.446627	3.59084e-05	0.000623581	1823	1
ENSDART00000144281	flna	7.38683	0.446627	3.59084e-05	0.000623581	1823	1
ENSDART00000141421	flna	7.38683	0.446627	3.59084e-05	0.000623581	1823	1
ENSDART00000135820	flna	7.38683	0.446627	3.59084e-05	0.000623581	1823	1
ENSDART00000180007	CABZ01021592.1	8.87023	0.63255	3.61241e-05	0.00062664	1825	1
ENSDART00000062631	hapln1b	6.8746	0.527402	3.99608e-05	0.000686797	1842	1
ENSDART00000146660	hapln1b	6.8746	0.527402	3.99608e-05	0.000686797	1842	1
ENSDART00000190288	hapln1b	6.8746	0.527402	3.99608e-05	0.000686797	1842	1
ENSDART00000137325	mvp	7.54156	0.66106	4.05109e-05	0.000694742	1846	1
ENSDART00000141142	mvp	7.54156	0.66106	4.05109e-05	0.000694742	1846	1
ENSDART00000137265	fkbp14	4.47318	0.703263	4.18825e-05	0.000716325	1851	1
ENSDART00000059619	fkbp14	4.47318	0.703263	4.18825e-05	0.000716325	1851	1
ENSDART00000146816	si:dkey-145c18.5	5.80659	0.591649	4.41072e-05	0.000750321	1861	1
ENSDART00000021100	lhx6	4.58623	0.735877	4.42091e-05	0.00075165	1862	1
ENSDART00000129314	loxl3b	5.1016	0.712499	4.52825e-05	0.000768249	1866	1
ENSDART00000121453	loxl3b	5.1016	0.712499	4.52825e-05	0.000768249	1866	1
ENSDART00000109245	loxl3b	5.1016	0.712499	4.52825e-05	0.000768249	1866	1
ENSDART00000018895	srrt	4.3211	0.67543	4.53939e-05	0.000769726	1867	1
ENSDART00000194806	CABZ01053592.1	0.327841	2.73308	4.57372e-05	0.000774719	1869	1
ENSDART00000194399	CABZ01053592.1	0.327841	2.73308	4.57372e-05	0.000774719	1869	1
ENSDART00000104219	rcor1	5.76557	0.643674	4.61448e-05	0.000779537	1874	1
ENSDART00000067030	lsp1a	6.13228	0.529918	4.63317e-05	0.000781657	1876	1
ENSDART00000156916	lsp1a	6.13228	0.529918	4.63317e-05	0.000781657	1876	1
ENSDART00000153585	cfap100	4.98343	0.580302	4.78829e-05	0.000804178	1885	1
ENSDART00000172993	jac10	6.19437	0.741258	4.80335e-05	0.00080628	1886	1
ENSDART00000115045	jac10	6.19437	0.741258	4.80335e-05	0.00080628	1886	1
ENSDART00000110283	iqgap1	7.24831	0.426478	4.82807e-05	0.000809916	1887	1
ENSDART00000038514	sept2	8.42967	0.434709	4.83269e-05	0.000809916	1889	1
ENSDART00000126891	sept2	8.42967	0.434709	4.83269e-05	0.000809916	1889	1
ENSDART00000130603	sept2	8.42967	0.434709	4.83269e-05	0.000809916	1889	1
ENSDART00000156445	mmp20a	1.57876	1.66499	4.86522e-05	0.000814506	1891	1
ENSDART00000124677	mmp20a	1.57876	1.66499	4.86522e-05	0.000814506	1891	1
ENSDART00000044080	her12	3.47182	0.949777	4.86883e-05	0.00081468	1892	1
ENSDART00000148494	tram2	5.7372	0.571119	5.00994e-05	0.000836964	1895	1
ENSDART00000043938	tram2	5.7372	0.571119	5.00994e-05	0.000836964	1895	1
ENSDART00000103596	npc1	6.72029	0.660437	5.12001e-05	0.000852653	1901	1
ENSDART00000185408	npc1	6.72029	0.660437	5.12001e-05	0.000852653	1901	1
ENSDART00000161880	npc1	6.72029	0.660437	5.12001e-05	0.000852653	1901	1
ENSDART00000173634	wdr60	3.98509	0.809411	5.24517e-05	0.000872063	1904	1
ENSDART00000109166	wdr60	3.98509	0.809411	5.24517e-05	0.000872063	1904	1
ENSDART00000015046	fstl1a	6.23068	0.582425	5.24758e-05	0.000872063	1905	1
ENSDART00000104209	her4.3	3.97497	0.644757	5.30784e-05	0.000881614	1906	1
ENSDART00000125013	ednraa	5.77238	0.53426	5.47637e-05	0.000908176	1909	1
ENSDART00000128557	ednraa	5.77238	0.53426	5.47637e-05	0.000908176	1909	1
ENSDART00000010632	ednraa	5.77238	0.53426	5.47637e-05	0.000908176	1909	1
ENSDART00000192274	ednraa	5.77238	0.53426	5.47637e-05	0.000908176	1909	1
ENSDART00000186772	ednraa	5.77238	0.53426	5.47637e-05	0.000908176	1909	1
ENSDART00000190784	ednraa	5.77238	0.53426	5.47637e-05	0.000908176	1909	1
ENSDART00000187475	ednraa	5.77238	0.53426	5.47637e-05	0.000908176	1909	1
ENSDART00000140720	si:dkey-182g1.2	4.82725	0.701419	5.5859e-05	0.000924887	1912	1
ENSDART00000136969	si:dkey-182g1.2	4.82725	0.701419	5.5859e-05	0.000924887	1912	1
ENSDART00000106086	si:dkey-182g1.2	4.82725	0.701419	5.5859e-05	0.000924887	1912	1
ENSDART00000162815	si:dkey-182g1.2	4.82725	0.701419	5.5859e-05	0.000924887	1912	1
ENSDART00000149981	cmtm3	4.24206	0.759524	5.84075e-05	0.000965065	1916	1
ENSDART00000005033	cmtm3	4.24206	0.759524	5.84075e-05	0.000965065	1916	1
ENSDART00000132479	CR749763.1	2.61015	0.98636	5.8824e-05	0.000971441	1917	1
ENSDART00000143735	si:ch211-215d8.2	4.22108	0.642572	5.98803e-05	0.000986826	1921	1
ENSDART00000081359	zgc:110425	3.48756	0.834003	6.11616e-05	0.00100637	1924	1
ENSDART00000161244	CR293509.1	3.83113	0.756209	6.16543e-05	0.0010129	1927	1
ENSDART00000004812	cyt1	13.1223	0.473758	6.21842e-05	0.00102107	1928	1
ENSDART00000133032	cyt1	13.1223	0.473758	6.21842e-05	0.00102107	1928	1
ENSDART00000138392	cyt1	13.1223	0.473758	6.21842e-05	0.00102107	1928	1
ENSDART00000122446	tdgf1	1.99727	1.37743	6.22569e-05	0.00102174	1929	1
ENSDART00000042441	tdgf1	1.99727	1.37743	6.22569e-05	0.00102174	1929	1
ENSDART00000137713	selenon	4.52043	0.746617	6.31006e-05	0.00103505	1930	1
ENSDART00000140653	selenon	4.52043	0.746617	6.31006e-05	0.00103505	1930	1
ENSDART00000135794	selenon	4.52043	0.746617	6.31006e-05	0.00103505	1930	1
ENSDART00000154823	xpo1b	7.53268	0.440773	6.497e-05	0.00106296	1935	1
ENSDART00000153540	xpo1b	7.53268	0.440773	6.497e-05	0.00106296	1935	1
ENSDART00000155941	xpo1b	7.53268	0.440773	6.497e-05	0.00106296	1935	1
ENSDART00000183053	xpo1b	7.53268	0.440773	6.497e-05	0.00106296	1935	1
ENSDART00000143374	mitfa	3.11638	0.994142	6.55592e-05	0.00107204	1936	1
ENSDART00000056457	mitfa	3.11638	0.994142	6.55592e-05	0.00107204	1936	1
ENSDART00000122793	mitfa	3.11638	0.994142	6.55592e-05	0.00107204	1936	1
ENSDART00000136656	selenom	4.80767	0.871517	6.599e-05	0.00107742	1939	1
ENSDART00000016808	aldh2.1	7.1449	0.563945	6.64518e-05	0.00108429	1940	1
ENSDART00000165037	si:ch73-380l10.2	4.05417	0.90539	6.91228e-05	0.00112566	1944	1
ENSDART00000160017	CABZ01058261.1	3.35857	0.758666	7.08969e-05	0.00115218	1948	1
ENSDART00000004220	rab34a	5.19716	0.674615	7.24167e-05	0.00117447	1952	1
ENSDART00000132637	rab34a	5.19716	0.674615	7.24167e-05	0.00117447	1952	1
ENSDART00000131259	rab34a	5.19716	0.674615	7.24167e-05	0.00117447	1952	1
ENSDART00000161192	rab34a	5.19716	0.674615	7.24167e-05	0.00117447	1952	1
ENSDART00000155872	tmprss5	4.80955	0.765334	7.34595e-05	0.00118956	1955	1
ENSDART00000156505	tmprss5	4.80955	0.765334	7.34595e-05	0.00118956	1955	1
ENSDART00000189840	tmprss5	4.80955	0.765334	7.34595e-05	0.00118956	1955	1
ENSDART00000149395	shha	5.2409	0.627576	7.79172e-05	0.00125724	1962	1
ENSDART00000078385	ppat	6.79179	0.494137	7.80504e-05	0.00125875	1963	1
ENSDART00000143883	ppat	6.79179	0.494137	7.80504e-05	0.00125875	1963	1
ENSDART00000023983	psat1	6.9302	0.654506	7.81376e-05	0.00125951	1964	1
ENSDART00000180293	psat1	6.9302	0.654506	7.81376e-05	0.00125951	1964	1
ENSDART00000129710	crtac1a	3.78112	0.810937	7.96507e-05	0.00128194	1967	1
ENSDART00000147212	crtac1a	3.78112	0.810937	7.96507e-05	0.00128194	1967	1
ENSDART00000133140	crtac1a	3.78112	0.810937	7.96507e-05	0.00128194	1967	1
ENSDART00000155871	hbae3	11.1362	0.517709	7.98054e-05	0.00128378	1968	1
ENSDART00000122904	hbae3	11.1362	0.517709	7.98054e-05	0.00128378	1968	1
ENSDART00000109016	hbae3	11.1362	0.517709	7.98054e-05	0.00128378	1968	1
ENSDART00000082085	gsc	5.17839	0.658021	8.12566e-05	0.0013039	1972	1
ENSDART00000138315	gsc	5.17839	0.658021	8.12566e-05	0.0013039	1972	1
ENSDART00000016702	iah1	4.69018	0.684376	8.1262e-05	0.0013039	1973	1
ENSDART00000151998	iah1	4.69018	0.684376	8.1262e-05	0.0013039	1973	1
ENSDART00000140570	slc2a11b	5.81158	0.52959	8.1823e-05	0.00131157	1975	1
ENSDART00000145286	slc2a11b	5.81158	0.52959	8.1823e-05	0.00131157	1975	1
ENSDART00000092333	slc2a11b	5.81158	0.52959	8.1823e-05	0.00131157	1975	1
ENSDART00000137573	her4.2	6.73042	0.60982	8.31645e-05	0.00133038	1979	1
ENSDART00000160731	her4.2	6.73042	0.60982	8.31645e-05	0.00133038	1979	1
ENSDART00000161321	her4.2	6.73042	0.60982	8.31645e-05	0.00133038	1979	1
ENSDART00000158511	her4.2	6.73042	0.60982	8.31645e-05	0.00133038	1979	1
ENSDART00000104206	her4.2	6.73042	0.60982	8.31645e-05	0.00133038	1979	1
ENSDART00000110458	fam117ab	2.60335	1.06875	8.39853e-05	0.00134215	1981	1
ENSDART00000173877	mdka	9.72136	0.467163	8.61865e-05	0.00137317	1987	1
ENSDART00000173767	mdka	9.72136	0.467163	8.61865e-05	0.00137317	1987	1
ENSDART00000173600	mdka	9.72136	0.467163	8.61865e-05	0.00137317	1987	1
ENSDART00000052318	mdka	9.72136	0.467163	8.61865e-05	0.00137317	1987	1
ENSDART00000146635	mdka	9.72136	0.467163	8.61865e-05	0.00137317	1987	1
ENSDART00000127099	nr2e3	3.90453	0.708618	8.68584e-05	0.00138179	1990	1
ENSDART00000170810	cd7al	3.46084	0.880587	8.97903e-05	0.00141987	2002	1
ENSDART00000114586	CR450686.1	0.903476	1.06901	9.02743e-05	0.00142617	2003	1
ENSDART00000162353	CABZ01073265.1	4.93125	0.759068	9.33082e-05	0.00147036	2009	1
ENSDART00000023470	pgrmc2	3.67616	0.930498	9.57705e-05	0.00150467	2015	1
ENSDART00000152987	si:dkeyp-106c3.1	3.92979	0.661677	9.62246e-05	0.00150989	2017	1
ENSDART00000143483	nr2c2ap	3.36544	0.734011	9.65913e-05	0.00151456	2019	1
ENSDART00000136133	nr2c2ap	3.36544	0.734011	9.65913e-05	0.00151456	2019	1
ENSDART00000091252	spata13	5.66957	0.674897	9.68479e-05	0.00151781	2020	1
ENSDART00000180991	spata13	5.66957	0.674897	9.68479e-05	0.00151781	2020	1
ENSDART00000112109	lyve1a	4.23026	0.559698	9.72512e-05	0.00152264	2022	1
ENSDART00000031211	bicc2	2.1296	1.16742	9.86757e-05	0.00153851	2030	1
ENSDART00000153133	nsfb	5.66988	0.548251	9.94446e-05	0.00154932	2032	1
ENSDART00000153296	nsfb	5.66988	0.548251	9.94446e-05	0.00154932	2032	1
ENSDART00000056919	nsfb	5.66988	0.548251	9.94446e-05	0.00154932	2032	1
ENSDART00000159036	nsfb	5.66988	0.548251	9.94446e-05	0.00154932	2032	1
ENSDART00000100936	tmem88b	4.95534	0.663907	0.000100336	0.00156091	2035	1
ENSDART00000014296	foxa2	4.35067	0.702443	0.000101076	0.00157165	2036	1
ENSDART00000150148	slc7a6	5.90976	0.532662	0.000101892	0.001582	2039	1
ENSDART00000182071	slc7a6	5.90976	0.532662	0.000101892	0.001582	2039	1
ENSDART00000150796	si:dkey-29j8.2	5.72661	0.535503	0.000104483	0.00161826	2044	1
ENSDART00000129889	ift140	4.1877	0.705881	0.00010614	0.00163797	2051	1
ENSDART00000151902	ift140	4.1877	0.705881	0.00010614	0.00163797	2051	1
ENSDART00000188346	ift140	4.1877	0.705881	0.00010614	0.00163797	2051	1
ENSDART00000137371	atp8b3	4.92732	0.557413	0.000111352	0.0017057	2066	1
ENSDART00000088890	atp8b3	4.92732	0.557413	0.000111352	0.0017057	2066	1
ENSDART00000157372	catip	2.45811	0.997343	0.000112121	0.00171558	2069	1
ENSDART00000091700	catip	2.45811	0.997343	0.000112121	0.00171558	2069	1
ENSDART00000187056	pitx1	4.99276	0.627613	0.000114831	0.0017528	2074	1
ENSDART00000193362	pitx1	4.99276	0.627613	0.000114831	0.0017528	2074	1
ENSDART00000184255	pitx1	4.99276	0.627613	0.000114831	0.0017528	2074	1
ENSDART00000159423	foxi1	1.35781	1.11003	0.000117918	0.00179387	2081	1
ENSDART00000131651	si:ch211-160j14.2	3.88391	0.719358	0.000121721	0.00184375	2090	1
ENSDART00000194501	FP236197.1	7.23941	0.474997	0.000127112	0.00191443	2102	1
ENSDART00000194796	FP236197.1	7.23941	0.474997	0.000127112	0.00191443	2102	1
ENSDART00000157051	nid2a	5.58924	0.564632	0.000130477	0.00196324	2104	1
ENSDART00000156326	nid2a	5.58924	0.564632	0.000130477	0.00196324	2104	1
ENSDART00000156287	nid2a	5.58924	0.564632	0.000130477	0.00196324	2104	1
ENSDART00000155907	nid2a	5.58924	0.564632	0.000130477	0.00196324	2104	1
ENSDART00000155857	nid2a	5.58924	0.564632	0.000130477	0.00196324	2104	1
ENSDART00000156476	nid2a	5.58924	0.564632	0.000130477	0.00196324	2104	1
ENSDART00000154473	nid2a	5.58924	0.564632	0.000130477	0.00196324	2104	1
ENSDART00000154843	si:ch1073-164k15.3	3.57582	0.76859	0.000130943	0.00196785	2106	1
ENSDART00000156330	si:ch1073-164k15.3	3.57582	0.76859	0.000130943	0.00196785	2106	1
ENSDART00000122101	tbx2b	3.77958	0.809844	0.000132718	0.00199316	2108	1
ENSDART00000139036	si:dkey-28b4.7	7.3828	0.420699	0.000132815	0.00199367	2109	1
ENSDART00000144900	si:dkey-28b4.7	7.3828	0.420699	0.000132815	0.00199367	2109	1
ENSDART00000156295	myhb	6.92186	0.640733	0.000134394	0.00201451	2112	1
ENSDART00000026257	myhb	6.92186	0.640733	0.000134394	0.00201451	2112	1
ENSDART00000169019	tmem130	4.57099	0.680112	0.000135592	0.00202958	2115	1
ENSDART00000149569	CR848047.1	7.70726	0.560935	0.000136006	0.00203481	2116	1
ENSDART00000134300	BX649388.3	2.98964	1.04876	0.00013828	0.00206299	2122	1
ENSDART00000173410	ccdc15	2.41431	0.695555	0.00013872	0.00206858	2123	1
ENSDART00000132154	si:ch73-59c19.1	1.53784	1.03215	0.00013942	0.00207804	2124	1
ENSDART00000141331	si:ch73-59c19.1	1.53784	1.03215	0.00013942	0.00207804	2124	1
ENSDART00000055299	prl	5.18444	0.636245	0.000141109	0.00209827	2129	1
ENSDART00000153930	si:dkey-244a7.1	6.18988	0.5062	0.000141494	0.00210217	2130	1
ENSDART00000171375	si:dkey-244a7.1	6.18988	0.5062	0.000141494	0.00210217	2130	1
ENSDART00000091070	zgc:158403	4.75193	0.669656	0.000145693	0.00215631	2139	1
ENSDART00000146492	zgc:158403	4.75193	0.669656	0.000145693	0.00215631	2139	1
ENSDART00000014176	msx3	5.57953	0.536877	0.000148199	0.00219237	2140	1
ENSDART00000144043	zgc:162879	3.9891	0.691956	0.000150573	0.00222437	2143	1
ENSDART00000131358	zgc:162879	3.9891	0.691956	0.000150573	0.00222437	2143	1
ENSDART00000103046	zgc:162879	3.9891	0.691956	0.000150573	0.00222437	2143	1
ENSDART00000194695	CABZ01118004.1	3.27613	1.10771	0.000151047	0.00223033	2144	1
ENSDART00000194227	CABZ01118004.1	3.27613	1.10771	0.000151047	0.00223033	2144	1
ENSDART00000089021	canx	5.35976	0.751416	0.000153139	0.0022568	2148	1
ENSDART00000133674	sox19a	7.02235	0.485925	0.00015358	0.00226036	2151	1
ENSDART00000114113	sox19a	7.02235	0.485925	0.00015358	0.00226036	2151	1
ENSDART00000173046	jac1	4.4136	0.773758	0.000156195	0.0022911	2158	1
ENSDART00000181857	jac1	4.4136	0.773758	0.000156195	0.0022911	2158	1
ENSDART00000002510	golim4b	2.65674	1.03862	0.000158858	0.00232399	2164	1
ENSDART00000159562	zdhhc15a	1.64621	0.690788	0.000160817	0.00235049	2166	1
ENSDART00000041728	cyp26a1	4.84345	0.830113	0.000161564	0.00235881	2168	1
ENSDART00000141212	cyp26a1	4.84345	0.830113	0.000161564	0.00235881	2168	1
ENSDART00000025691	dbnla	4.72653	0.594319	0.000162062	0.00236432	2170	1
ENSDART00000134632	dbnla	4.72653	0.594319	0.000162062	0.00236432	2170	1
ENSDART00000140382	dbnla	4.72653	0.594319	0.000162062	0.00236432	2170	1
ENSDART00000002583	aarsd1	3.16969	1.00588	0.000162405	0.00236823	2171	1
ENSDART00000057174	arpc5a	7.30626	0.373667	0.000164514	0.00239457	2175	1
ENSDART00000046638	hoxb8a	5.57562	0.750436	0.000164922	0.0023979	2177	1
ENSDART00000166055	spata6l	4.66596	0.878457	0.000178853	0.00258309	2192	1
ENSDART00000169563	spata6l	4.66596	0.878457	0.000178853	0.00258309	2192	1
ENSDART00000008421	spata6l	4.66596	0.878457	0.000178853	0.00258309	2192	1
ENSDART00000167046	spata6l	4.66596	0.878457	0.000178853	0.00258309	2192	1
ENSDART00000157585	spata6l	4.66596	0.878457	0.000178853	0.00258309	2192	1
ENSDART00000167136	spata6l	4.66596	0.878457	0.000178853	0.00258309	2192	1
ENSDART00000163581	spata6l	4.66596	0.878457	0.000178853	0.00258309	2192	1
ENSDART00000161061	spata6l	4.66596	0.878457	0.000178853	0.00258309	2192	1
ENSDART00000146580	mybl1	3.68272	0.919927	0.000179874	0.00259547	2194	1
ENSDART00000066655	mybl1	3.68272	0.919927	0.000179874	0.00259547	2194	1
ENSDART00000149823	myh9a	7.95734	0.504114	0.000184081	0.00265241	2197	1
ENSDART00000149899	myh9a	7.95734	0.504114	0.000184081	0.00265241	2197	1
ENSDART00000105232	myh9a	7.95734	0.504114	0.000184081	0.00265241	2197	1
ENSDART00000191701	myh9a	7.95734	0.504114	0.000184081	0.00265241	2197	1
ENSDART00000190269	myh9a	7.95734	0.504114	0.000184081	0.00265241	2197	1
ENSDART00000023674	hoxb9a	6.6634	0.467868	0.000187164	0.00269084	2202	1
ENSDART00000172441	lima1a	7.2083	0.498043	0.000189121	0.00271774	2203	1
ENSDART00000152008	mthfd1b	7.1465	0.360613	0.000190461	0.00273204	2207	1
ENSDART00000021950	mthfd1b	7.1465	0.360613	0.000190461	0.00273204	2207	1
ENSDART00000151971	mthfd1b	7.1465	0.360613	0.000190461	0.00273204	2207	1
ENSDART00000152100	mthfd1b	7.1465	0.360613	0.000190461	0.00273204	2207	1
ENSDART00000100145	lgals9l1	4.44497	0.747283	0.000191759	0.00274817	2209	1
ENSDART00000009277	tuba1a	8.3954	0.44743	0.00019249	0.00275739	2210	1
ENSDART00000151294	fopnl	4.10684	0.907611	0.000198912	0.00283783	2219	1
ENSDART00000031508	lbx2	4.91021	0.639922	0.00019948	0.00284466	2220	1
ENSDART00000187825	lbx2	4.91021	0.639922	0.00019948	0.00284466	2220	1
ENSDART00000023639	nkx2.7	1.81255	0.915664	0.000201852	0.00287589	2222	1
ENSDART00000020167	slc16a9a	6.33644	0.533922	0.000204714	0.00291143	2226	1
ENSDART00000140742	slc16a9a	6.33644	0.533922	0.000204714	0.00291143	2226	1
ENSDART00000129252	slc13a4	5.56404	0.520418	0.000209813	0.0029757	2232	1
ENSDART00000136962	slc13a4	5.56404	0.520418	0.000209813	0.0029757	2232	1
ENSDART00000017445	prdm1a	4.29395	0.5591	0.000210111	0.00297615	2235	1
ENSDART00000167272	BX324142.1	7.70911	0.383475	0.000210902	0.00298468	2237	1
ENSDART00000166961	BX324142.1	7.70911	0.383475	0.000210902	0.00298468	2237	1
ENSDART00000133863	BX927308.1	7.38031	0.439322	0.000211378	0.00299009	2238	1
ENSDART00000128624	rskra	4.51235	0.666942	0.000216261	0.00304962	2245	1
ENSDART00000148487	mier2	4.84138	0.566803	0.000221326	0.00311688	2248	1
ENSDART00000136374	mier2	4.84138	0.566803	0.000221326	0.00311688	2248	1
ENSDART00000105550	mier2	4.84138	0.566803	0.000221326	0.00311688	2248	1
ENSDART00000125923	cxcl14	7.31431	0.532758	0.000221545	0.00311858	2249	1
ENSDART00000169197	flt4	4.25904	0.615598	0.000223182	0.00313882	2251	1
ENSDART00000190500	flt4	4.25904	0.615598	0.000223182	0.00313882	2251	1
ENSDART00000121432	nppa	5.98521	0.546119	0.000224388	0.00315159	2254	1
ENSDART00000168345	znf1133	6.8178	0.439194	0.000226981	0.00318235	2258	1
ENSDART00000103270	slc22a7a	4.9352	0.623473	0.000229603	0.00321444	2261	1
ENSDART00000160665	CR376766.1	3.04562	1.06374	0.000239535	0.00332743	2279	1
ENSDART00000141340	si:dkey-183n20.15	4.7772	0.641774	0.00024039	0.00333637	2281	1
ENSDART00000182495	si:dkey-183n20.15	4.7772	0.641774	0.00024039	0.00333637	2281	1
ENSDART00000101575	si:dkey-117n7.5	2.55863	1.08428	0.00024159	0.00335009	2283	1
ENSDART00000167763	slc8a2b	1.16463	1.62743	0.000242308	0.0033571	2285	1
ENSDART00000164879	slc8a2b	1.16463	1.62743	0.000242308	0.0033571	2285	1
ENSDART00000156868	BX530017.2	4.28859	0.745854	0.000244919	0.00338587	2290	1
ENSDART00000155071	BX530017.2	4.28859	0.745854	0.000244919	0.00338587	2290	1
ENSDART00000156815	BX530017.2	4.28859	0.745854	0.000244919	0.00338587	2290	1
ENSDART00000025724	napsa	5.71526	0.689602	0.000246695	0.00340745	2292	1
ENSDART00000146896	napsa	5.71526	0.689602	0.000246695	0.00340745	2292	1
ENSDART00000163821	BX511128.2	1.8673	1.4231	0.000247445	0.00341632	2293	1
ENSDART00000077600	CABZ01061495.1	6.46872	0.440339	0.000249152	0.00343838	2294	1
ENSDART00000090727	duox	3.3713	0.862052	0.000249584	0.00344285	2295	1
ENSDART00000185893	duox	3.3713	0.862052	0.000249584	0.00344285	2295	1
ENSDART00000191394	duox	3.3713	0.862052	0.000249584	0.00344285	2295	1
ENSDART00000006783	snrnp25	5.01955	0.678057	0.000251017	0.00346111	2296	1
ENSDART00000134812	sulf1	6.3366	0.425829	0.000253781	0.00349617	2298	1
ENSDART00000056081	sulf1	6.3366	0.425829	0.000253781	0.00349617	2298	1
ENSDART00000140379	sulf1	6.3366	0.425829	0.000253781	0.00349617	2298	1
ENSDART00000142830	sulf1	6.3366	0.425829	0.000253781	0.00349617	2298	1
ENSDART00000137175	sulf1	6.3366	0.425829	0.000253781	0.00349617	2298	1
ENSDART00000191042	sulf1	6.3366	0.425829	0.000253781	0.00349617	2298	1
ENSDART00000184714	sulf1	6.3366	0.425829	0.000253781	0.00349617	2298	1
ENSDART00000186931	sulf1	6.3366	0.425829	0.000253781	0.00349617	2298	1
ENSDART00000027022	sulf1	6.3366	0.425829	0.000253781	0.00349617	2298	1
ENSDART00000056080	sulf1	6.3366	0.425829	0.000253781	0.00349617	2298	1
ENSDART00000180782	sulf1	6.3366	0.425829	0.000253781	0.00349617	2298	1
ENSDART00000193157	sulf1	6.3366	0.425829	0.000253781	0.00349617	2298	1
ENSDART00000122433	trim33l	3.69397	0.728264	0.000254082	0.0034988	2299	1
ENSDART00000076161	hoxb5b	6.24685	0.53097	0.000259679	0.00357121	2302	1
ENSDART00000133357	si:dkey-13e3.1	0.22974	2.37424	0.000261611	0.00358998	2307	1
ENSDART00000183828	si:dkey-13e3.1	0.22974	2.37424	0.000261611	0.00358998	2307	1
ENSDART00000044504	zgc:109965	5.26585	0.579768	0.000272901	0.00373357	2314	1
ENSDART00000137874	zgc:100829	5.18995	0.669673	0.000276685	0.00378045	2317	1
ENSDART00000145178	zgc:100829	5.18995	0.669673	0.000276685	0.00378045	2317	1
ENSDART00000137372	zgc:100829	5.18995	0.669673	0.000276685	0.00378045	2317	1
ENSDART00000014058	zgc:100829	5.18995	0.669673	0.000276685	0.00378045	2317	1
ENSDART00000156589	mhc1lia	0.741836	2.08763	0.000279057	0.00380793	2320	1
ENSDART00000011583	mkks	2.69227	1.49155	0.000281755	0.00384143	2322	1
ENSDART00000181927	mkks	2.69227	1.49155	0.000281755	0.00384143	2322	1
ENSDART00000151085	BX548060.1	4.91716	0.677855	0.00029411	0.00399954	2328	1
ENSDART00000032805	gxylt1b	3.52177	0.775514	0.000298696	0.00404281	2339	1
ENSDART00000036050	rs1a	8.1546	0.511503	0.000306317	0.0041411	2341	1
ENSDART00000150080	rs1a	8.1546	0.511503	0.000306317	0.0041411	2341	1
ENSDART00000135375	rs1a	8.1546	0.511503	0.000306317	0.0041411	2341	1
ENSDART00000150868	znf1065	2.02916	0.968763	0.000306478	0.0041411	2342	1
ENSDART00000189413	znf1065	2.02916	0.968763	0.000306478	0.0041411	2342	1
ENSDART00000134209	sdhda	3.00251	0.97894	0.000313475	0.00421938	2352	1
ENSDART00000078115	sdhda	3.00251	0.97894	0.000313475	0.00421938	2352	1
ENSDART00000174317	ikbip	5.26988	0.568827	0.000319922	0.00430067	2355	1
ENSDART00000157138	ikbip	5.26988	0.568827	0.000319922	0.00430067	2355	1
ENSDART00000130100	ikbip	5.26988	0.568827	0.000319922	0.00430067	2355	1
ENSDART00000080665	ikbip	5.26988	0.568827	0.000319922	0.00430067	2355	1
ENSDART00000174203	ikbip	5.26988	0.568827	0.000319922	0.00430067	2355	1
ENSDART00000188609	ikbip	5.26988	0.568827	0.000319922	0.00430067	2355	1
ENSDART00000190123	ikbip	5.26988	0.568827	0.000319922	0.00430067	2355	1
ENSDART00000161152	si:dkeyp-4c4.1	1.59875	1.4764	0.000321535	0.00432053	2356	1
ENSDART00000193095	si:dkeyp-4c4.1	1.59875	1.4764	0.000321535	0.00432053	2356	1
ENSDART00000138663	si:dkeyp-4c4.1	1.59875	1.4764	0.000321535	0.00432053	2356	1
ENSDART00000161409	BX530032.1	4.3331	0.759896	0.000321946	0.00432421	2357	1
ENSDART00000172057	BX530032.1	4.3331	0.759896	0.000321946	0.00432421	2357	1
ENSDART00000160627	BX530032.1	4.3331	0.759896	0.000321946	0.00432421	2357	1
ENSDART00000091850	atrip	3.7021	0.847506	0.000322497	0.00432977	2358	1
ENSDART00000147578	atrip	3.7021	0.847506	0.000322497	0.00432977	2358	1
ENSDART00000145923	crlf3	5.89369	0.450826	0.00032305	0.00433352	2360	1
ENSDART00000075903	crlf3	5.89369	0.450826	0.00032305	0.00433352	2360	1
ENSDART00000143227	crlf3	5.89369	0.450826	0.00032305	0.00433352	2360	1
ENSDART00000147712	crlf3	5.89369	0.450826	0.00032305	0.00433352	2360	1
ENSDART00000136059	znf395a	7.26914	0.435854	0.000326401	0.00437477	2362	1
ENSDART00000138734	znf395a	7.26914	0.435854	0.000326401	0.00437477	2362	1
ENSDART00000133154	znf395a	7.26914	0.435854	0.000326401	0.00437477	2362	1
ENSDART00000132203	znf395a	7.26914	0.435854	0.000326401	0.00437477	2362	1
ENSDART00000151667	cobll1a	2.86861	1.11141	0.000351869	0.00469426	2373	1
ENSDART00000151477	cobll1a	2.86861	1.11141	0.000351869	0.00469426	2373	1
ENSDART00000186936	cobll1a	2.86861	1.11141	0.000351869	0.00469426	2373	1
ENSDART00000032368	tmtops2b	1.80394	1.41315	0.000352263	0.00469556	2375	1
ENSDART00000135499	BX927243.3	3.78137	0.673223	0.000352796	0.00470068	2376	1
ENSDART00000133944	BX927243.3	3.78137	0.673223	0.000352796	0.00470068	2376	1
ENSDART00000132950	rad17	4.63532	0.577604	0.000355665	0.00473493	2378	1
ENSDART00000183329	rad17	4.63532	0.577604	0.000355665	0.00473493	2378	1
ENSDART00000188421	rad17	4.63532	0.577604	0.000355665	0.00473493	2378	1
ENSDART00000143550	c4b	5.80781	0.724189	0.000358797	0.0047706	2381	1
ENSDART00000149858	c4b	5.80781	0.724189	0.000358797	0.0047706	2381	1
ENSDART00000140270	c4b	5.80781	0.724189	0.000358797	0.0047706	2381	1
ENSDART00000139675	dao.1	2.93625	0.881349	0.000359527	0.0047783	2382	1
ENSDART00000122587	dao.1	2.93625	0.881349	0.000359527	0.0047783	2382	1
ENSDART00000143607	heatr5a	4.8489	0.529863	0.000361831	0.0048069	2383	1
ENSDART00000032975	heatr5a	4.8489	0.529863	0.000361831	0.0048069	2383	1
ENSDART00000122260	heatr5a	4.8489	0.529863	0.000361831	0.0048069	2383	1
ENSDART00000140540	si:ch211-241e1.3	3.99171	0.583565	0.000366468	0.00486442	2385	1
ENSDART00000142190	si:ch211-241e1.3	3.99171	0.583565	0.000366468	0.00486442	2385	1
ENSDART00000167180	prkar1b	1.57831	1.65313	0.000371851	0.00492967	2388	1
ENSDART00000172460	prkar1b	1.57831	1.65313	0.000371851	0.00492967	2388	1
ENSDART00000160840	prkar1b	1.57831	1.65313	0.000371851	0.00492967	2388	1
ENSDART00000100396	ppp1r15a	2.02726	1.00144	0.000380077	0.0050303	2392	1
ENSDART00000149568	fabp7a	9.91683	0.675204	0.000383107	0.00505983	2397	1
ENSDART00000026180	fabp7a	9.91683	0.675204	0.000383107	0.00505983	2397	1
ENSDART00000149978	fabp7a	9.91683	0.675204	0.000383107	0.00505983	2397	1
ENSDART00000102876	cybrd1	3.33888	0.879047	0.000384442	0.00507535	2398	1
ENSDART00000136599	cybrd1	3.33888	0.879047	0.000384442	0.00507535	2398	1
ENSDART00000141874	vps9d1	4.99988	0.608147	0.00039327	0.00518109	2403	1
ENSDART00000147351	vps9d1	4.99988	0.608147	0.00039327	0.00518109	2403	1
ENSDART00000144603	vps9d1	4.99988	0.608147	0.00039327	0.00518109	2403	1
ENSDART00000138995	vps9d1	4.99988	0.608147	0.00039327	0.00518109	2403	1
ENSDART00000147465	vps9d1	4.99988	0.608147	0.00039327	0.00518109	2403	1
ENSDART00000137284	vps9d1	4.99988	0.608147	0.00039327	0.00518109	2403	1
ENSDART00000133834	vps9d1	4.99988	0.608147	0.00039327	0.00518109	2403	1
ENSDART00000058484	cnn3b	6.00305	0.569931	0.000403621	0.005302	2410	1
ENSDART00000145893	cnn3b	6.00305	0.569931	0.000403621	0.005302	2410	1
ENSDART00000027545	erp44	2.89224	0.699492	0.000408284	0.00535659	2413	1
ENSDART00000155197	si:ch211-213d14.2	5.2943	0.541771	0.000417464	0.00547023	2416	1
ENSDART00000154958	si:ch211-213d14.2	5.2943	0.541771	0.000417464	0.00547023	2416	1
ENSDART00000155314	si:ch211-213d14.2	5.2943	0.541771	0.000417464	0.00547023	2416	1
ENSDART00000154383	si:ch211-213d14.2	5.2943	0.541771	0.000417464	0.00547023	2416	1
ENSDART00000164413	zgc:174653	4.20309	0.45345	0.000417943	0.00547425	2417	1
ENSDART00000172316	zgc:174653	4.20309	0.45345	0.000417943	0.00547425	2417	1
ENSDART00000167093	zgc:174653	4.20309	0.45345	0.000417943	0.00547425	2417	1
ENSDART00000013454	prtfdc1	6.52266	0.447543	0.000418716	0.0054821	2418	1
ENSDART00000184164	prtfdc1	6.52266	0.447543	0.000418716	0.0054821	2418	1
ENSDART00000130083	lsm8	6.70894	0.558336	0.000420348	0.00549664	2421	1
ENSDART00000161148	znf1040	4.69944	0.506516	0.000425941	0.00556519	2423	1
ENSDART00000054366	scube2	3.88674	0.582139	0.000427	0.00557672	2424	1
ENSDART00000133294	CU469530.1	-3.30572	5.98998	0.000437231	0.00570093	2428	1
ENSDART00000045574	shisa2a	1.75855	1.3733	0.000442639	0.00575958	2433	1
ENSDART00000142714	si:ch211-251f6.7	3.4133	0.876989	0.000449812	0.00584331	2437	1
ENSDART00000162289	si:ch211-251f6.7	3.4133	0.876989	0.000449812	0.00584331	2437	1
ENSDART00000173136	rcn1	5.71745	0.47522	0.00045018	0.00584569	2438	1
ENSDART00000102363	rcn1	5.71745	0.47522	0.00045018	0.00584569	2438	1
ENSDART00000129970	si:dkeyp-118a3.2	2.99819	0.988333	0.000451113	0.0058554	2439	1
ENSDART00000173604	btr09	2.02757	1.01967	0.000451332	0.00585585	2440	1
ENSDART00000173542	btr09	2.02757	1.01967	0.000451332	0.00585585	2440	1
ENSDART00000077047	btr09	2.02757	1.01967	0.000451332	0.00585585	2440	1
ENSDART00000144915	tbx1	3.61953	0.622995	0.000452312	0.00586616	2441	1
ENSDART00000040826	tbx1	3.61953	0.622995	0.000452312	0.00586616	2441	1
ENSDART00000165237	si:ch211-24o8.4	2.47409	0.954142	0.000454815	0.00589139	2444	1
ENSDART00000146619	dram2b	6.76912	0.401528	0.000457325	0.00592148	2445	1
ENSDART00000099003	plscr3b	7.95048	0.376011	0.000459967	0.00595324	2446	1
ENSDART00000188934	plscr3b	7.95048	0.376011	0.000459967	0.00595324	2446	1
ENSDART00000128577	ttc34	1.05334	1.15467	0.000462565	0.00597594	2450	1
ENSDART00000138626	smarcb1b	6.45939	0.378448	0.000465073	0.00600215	2453	1
ENSDART00000143760	smarcb1b	6.45939	0.378448	0.000465073	0.00600215	2453	1
ENSDART00000142354	smarcb1b	6.45939	0.378448	0.000465073	0.00600215	2453	1
ENSDART00000132254	smarcb1b	6.45939	0.378448	0.000465073	0.00600215	2453	1
ENSDART00000138207	smarcb1b	6.45939	0.378448	0.000465073	0.00600215	2453	1
ENSDART00000145454	smarcb1b	6.45939	0.378448	0.000465073	0.00600215	2453	1
ENSDART00000180558	smarcb1b	6.45939	0.378448	0.000465073	0.00600215	2453	1
ENSDART00000007827	spra	5.32329	0.592841	0.000472071	0.00607809	2458	1
ENSDART00000125632	uggt2	4.48017	0.504678	0.000472436	0.00607983	2460	1
ENSDART00000132606	uggt2	4.48017	0.504678	0.000472436	0.00607983	2460	1
ENSDART00000186095	uggt2	4.48017	0.504678	0.000472436	0.00607983	2460	1
ENSDART00000182640	uggt2	4.48017	0.504678	0.000472436	0.00607983	2460	1
ENSDART00000167846	si:ch211-223a21.3	5.96475	0.383293	0.000488403	0.00626494	2468	1
ENSDART00000188810	si:ch211-223a21.3	5.96475	0.383293	0.000488403	0.00626494	2468	1
ENSDART00000139919	lum	7.15904	0.386112	0.00049276	0.00631827	2469	1
ENSDART00000186785	lum	7.15904	0.386112	0.00049276	0.00631827	2469	1
ENSDART00000134051	hpxa	5.55996	0.752513	0.000500532	0.00640236	2475	1
ENSDART00000133408	hpxa	5.55996	0.752513	0.000500532	0.00640236	2475	1
ENSDART00000121506	hpxa	5.55996	0.752513	0.000500532	0.00640236	2475	1
ENSDART00000102274	ftr86	3.84886	0.698821	0.000505743	0.00646118	2478	1
ENSDART00000152528	r3hcc1l	3.96129	0.567239	0.000509751	0.00650189	2482	1
ENSDART00000182944	r3hcc1l	3.96129	0.567239	0.000509751	0.00650189	2482	1
ENSDART00000014439	tnxba	6.45853	0.424345	0.000513998	0.00654815	2485	1
ENSDART00000185748	tnxba	6.45853	0.424345	0.000513998	0.00654815	2485	1
ENSDART00000150834	BX469910.2	5.26677	0.558336	0.000522006	0.00663948	2489	1
ENSDART00000130554	isg15	3.92658	1.04344	0.000524152	0.00666357	2490	1
ENSDART00000155050	hbbe1.2	11.0421	0.489184	0.000524321	0.00666357	2491	1
ENSDART00000128380	hbbe1.2	11.0421	0.489184	0.000524321	0.00666357	2491	1
ENSDART00000155921	si:ch73-250a16.5	2.69479	1.05895	0.000539898	0.00684231	2498	1
ENSDART00000154276	si:ch73-78o10.1	4.11024	0.740221	0.000543418	0.00687866	2501	1
ENSDART00000129741	si:ch73-78o10.1	4.11024	0.740221	0.000543418	0.00687866	2501	1
ENSDART00000156060	si:ch73-78o10.1	4.11024	0.740221	0.000543418	0.00687866	2501	1
ENSDART00000162241	si:ch211-107p11.3	4.11865	0.710137	0.000543769	0.00688035	2502	1
ENSDART00000073957	slc35d1a	5.26328	0.490854	0.000545871	0.00689867	2505	1
ENSDART00000139730	impdh1b	6.40819	0.476037	0.000548894	0.00692859	2508	1
ENSDART00000066975	impdh1b	6.40819	0.476037	0.000548894	0.00692859	2508	1
ENSDART00000066973	impdh1b	6.40819	0.476037	0.000548894	0.00692859	2508	1
ENSDART00000167055	CU929143.1	2.19447	1.05369	0.000551406	0.00695475	2510	1
ENSDART00000159446	CU929143.1	2.19447	1.05369	0.000551406	0.00695475	2510	1
ENSDART00000172719	CU929143.1	2.19447	1.05369	0.000551406	0.00695475	2510	1
ENSDART00000169902	CU929143.1	2.19447	1.05369	0.000551406	0.00695475	2510	1
ENSDART00000180637	CU929143.1	2.19447	1.05369	0.000551406	0.00695475	2510	1
ENSDART00000005405	calub	5.51279	0.46051	0.000552287	0.00696309	2511	1
ENSDART00000148485	calub	5.51279	0.46051	0.000552287	0.00696309	2511	1
ENSDART00000127138	calub	5.51279	0.46051	0.000552287	0.00696309	2511	1
ENSDART00000142529	si:dkey-286j15.1	5.79697	0.585458	0.000555822	0.00700486	2512	1
ENSDART00000165365	BX511111.1	2.85906	0.715482	0.000561909	0.00707594	2514	1
ENSDART00000008365	ncbp2	5.13324	0.561982	0.000564431	0.00710487	2515	1
ENSDART00000130675	pi4k2a	5.86516	0.516257	0.00057915	0.00728146	2518	1
ENSDART00000162075	pi4k2a	5.86516	0.516257	0.00057915	0.00728146	2518	1
ENSDART00000146900	sla2	3.5898	0.578669	0.000584656	0.00733322	2524	1
ENSDART00000134659	sla2	3.5898	0.578669	0.000584656	0.00733322	2524	1
ENSDART00000188009	sla2	3.5898	0.578669	0.000584656	0.00733322	2524	1
ENSDART00000167841	ss18l2	5.00153	0.5647	0.000597053	0.00747537	2528	1
ENSDART00000167251	ss18l2	5.00153	0.5647	0.000597053	0.00747537	2528	1
ENSDART00000060765	nppb	2.03989	1.09479	0.00059717	0.00747537	2529	1
ENSDART00000172377	nppb	2.03989	1.09479	0.00059717	0.00747537	2529	1
ENSDART00000042469	mrgbp	4.74953	0.49727	0.000599419	0.00750056	2530	1
ENSDART00000146605	mrgbp	4.74953	0.49727	0.000599419	0.00750056	2530	1
ENSDART00000134096	mrgbp	4.74953	0.49727	0.000599419	0.00750056	2530	1
ENSDART00000058578	rspo3	2.78456	1.02307	0.000618105	0.00770394	2539	1
ENSDART00000132140	rspo3	2.78456	1.02307	0.000618105	0.00770394	2539	1
ENSDART00000173650	CR318601.1	5.06459	0.478113	0.000621559	0.00773784	2543	1
ENSDART00000173958	CR318601.1	5.06459	0.478113	0.000621559	0.00773784	2543	1
ENSDART00000173680	CR318601.1	5.06459	0.478113	0.000621559	0.00773784	2543	1
ENSDART00000173782	CR318601.1	5.06459	0.478113	0.000621559	0.00773784	2543	1
ENSDART00000173502	CR318601.1	5.06459	0.478113	0.000621559	0.00773784	2543	1
ENSDART00000173614	CR318601.1	5.06459	0.478113	0.000621559	0.00773784	2543	1
ENSDART00000173553	CR318601.1	5.06459	0.478113	0.000621559	0.00773784	2543	1
ENSDART00000173572	CR318601.1	5.06459	0.478113	0.000621559	0.00773784	2543	1
ENSDART00000173974	CR318601.1	5.06459	0.478113	0.000621559	0.00773784	2543	1
ENSDART00000173531	CR318601.1	5.06459	0.478113	0.000621559	0.00773784	2543	1
ENSDART00000012104	dla	6.54547	0.453603	0.000623802	0.00775966	2545	1
ENSDART00000126339	dla	6.54547	0.453603	0.000623802	0.00775966	2545	1
ENSDART00000146864	si:dkey-253d23.3	3.65402	0.624326	0.000631712	0.00783957	2551	1
ENSDART00000105942	si:dkey-253d23.3	3.65402	0.624326	0.000631712	0.00783957	2551	1
ENSDART00000145062	dnmt3ba	5.08964	0.518886	0.00063398	0.00786156	2553	1
ENSDART00000125729	dnmt3ba	5.08964	0.518886	0.00063398	0.00786156	2553	1
ENSDART00000085361	dnmt3ba	5.08964	0.518886	0.00063398	0.00786156	2553	1
ENSDART00000003042	mdkb	9.69193	0.441451	0.000634981	0.00787088	2554	1
ENSDART00000159275	nkx2.2b	3.36846	0.830042	0.000638539	0.00791188	2555	1
ENSDART00000160060	cdc20	5.28929	0.527277	0.000653311	0.00806966	2563	1
ENSDART00000161106	cdc20	5.28929	0.527277	0.000653311	0.00806966	2563	1
ENSDART00000169000	cdc20	5.28929	0.527277	0.000653311	0.00806966	2563	1
ENSDART00000174552	cdc20	5.28929	0.527277	0.000653311	0.00806966	2563	1
ENSDART00000165002	aqp11	7.69545	0.341416	0.000654104	0.0080763	2564	1
ENSDART00000171159	anapc2	4.50367	0.584042	0.000660807	0.00814952	2567	1
ENSDART00000169189	si:dkey-269o24.6	6.57012	0.368683	0.00066167	0.00815699	2568	1
ENSDART00000160016	si:dkey-269o24.6	6.57012	0.368683	0.00066167	0.00815699	2568	1
ENSDART00000166821	sp6	1.77855	0.983691	0.00066418	0.00818474	2569	1
ENSDART00000166354	sp6	1.77855	0.983691	0.00066418	0.00818474	2569	1
ENSDART00000152983	si:dkey-193p11.2	8.19823	0.468815	0.000671763	0.00826853	2572	1
ENSDART00000183804	twf1a	1.93646	0.910036	0.000683993	0.00838405	2582	1
ENSDART00000058571	snai2	6.69844	0.469686	0.000684921	0.00839134	2584	1
ENSDART00000148839	arhgef25b	4.86021	0.592331	0.000694986	0.00849821	2589	1
ENSDART00000148531	arhgef25b	4.86021	0.592331	0.000694986	0.00849821	2589	1
ENSDART00000180477	arhgef25b	4.86021	0.592331	0.000694986	0.00849821	2589	1
ENSDART00000136417	hce2l1	4.44803	0.6354	0.00070596	0.00862573	2591	1
ENSDART00000081270	hce2l1	4.44803	0.6354	0.00070596	0.00862573	2591	1
ENSDART00000112841	ccdc149a	2.24628	1.01483	0.000707032	0.00863217	2593	1
ENSDART00000139897	si:ch73-237c6.1	7.26033	0.337251	0.000708832	0.00864748	2595	1
ENSDART00000131508	col9a1b	5.15687	0.549399	0.000726128	0.00885166	2597	1
ENSDART00000168795	col9a1b	5.15687	0.549399	0.000726128	0.00885166	2597	1
ENSDART00000017191	dlx3b	5.82055	0.491784	0.000729404	0.00888476	2599	1
ENSDART00000082110	sstr2a	-7.84618	6.81106	0.000742454	0.00902289	2605	1
ENSDART00000005573	tmem237b	4.66399	0.528122	0.000744889	0.009049	2606	1
ENSDART00000151743	tmem237b	4.66399	0.528122	0.000744889	0.009049	2606	1
ENSDART00000151776	tmem237b	4.66399	0.528122	0.000744889	0.009049	2606	1
ENSDART00000054362	phc2a	6.14053	0.467565	0.000745337	0.00905097	2607	1
ENSDART00000142474	phc2a	6.14053	0.467565	0.000745337	0.00905097	2607	1
ENSDART00000132343	phc2a	6.14053	0.467565	0.000745337	0.00905097	2607	1
ENSDART00000079212	phc2a	6.14053	0.467565	0.000745337	0.00905097	2607	1
ENSDART00000141068	sox11b	5.86146	0.469903	0.000748807	0.00908963	2608	1
ENSDART00000162869	pcdh1g14	0.594901	1.77828	0.000755506	0.0091534	2613	1
ENSDART00000145111	parp4	4.57215	0.61859	0.000761193	0.00919765	2620	1
ENSDART00000192067	parp4	4.57215	0.61859	0.000761193	0.00919765	2620	1
ENSDART00000108938	msantd1	3.89619	0.691389	0.00076604	0.00924211	2624	1
ENSDART00000166008	CR847898.4	3.67631	0.711672	0.000775248	0.00933186	2630	1
ENSDART00000037224	cst14a.2	9.00247	0.431943	0.000775881	0.00933239	2632	1
ENSDART00000022060	atf3	5.331	0.647049	0.000788785	0.00946961	2637	1
ENSDART00000186761	FO704772.3	1.78126	0.940075	0.000789465	0.00947418	2638	1
ENSDART00000192650	FO704772.3	1.78126	0.940075	0.000789465	0.00947418	2638	1
ENSDART00000128090	ecrg4b	7.40597	0.503387	0.000801396	0.00958828	2646	1
ENSDART00000154417	ecrg4b	7.40597	0.503387	0.000801396	0.00958828	2646	1
ENSDART00000063665	ackr3b	7.45325	0.409776	0.000810176	0.0096674	2652	1
ENSDART00000062576	thyn1	4.80674	0.607564	0.000812545	0.00967905	2657	1
ENSDART00000156766	si:ch211-108d22.2	5.11183	0.494751	0.000815525	0.00970226	2660	1
ENSDART00000162701	jpt1b	8.72801	0.351185	0.000818615	0.00973177	2663	1
ENSDART00000160979	jpt1b	8.72801	0.351185	0.000818615	0.00973177	2663	1
ENSDART00000151892	BX248324.1	6.844	0.456682	0.000821332	0.0097604	2664	1
ENSDART00000080904	sardh	7.39918	0.318767	0.000828961	0.00983546	2667	1
ENSDART00000179214	sardh	7.39918	0.318767	0.000828961	0.00983546	2667	1
ENSDART00000189799	sardh	7.39918	0.318767	0.000828961	0.00983546	2667	1
ENSDART00000193875	sardh	7.39918	0.318767	0.000828961	0.00983546	2667	1
ENSDART00000137350	BX248510.2	1.78055	1.57041	0.000829877	0.00983979	2670	1
ENSDART00000102384	sesn2	4.22183	0.623122	0.000844703	0.0100081	2672	1
ENSDART00000145846	sesn2	4.22183	0.623122	0.000844703	0.0100081	2672	1
ENSDART00000134815	sesn2	4.22183	0.623122	0.000844703	0.0100081	2672	1
ENSDART00000160524	pspc1	6.84638	0.415877	0.000847007	0.0100316	2673	1
ENSDART00000102335	pspc1	6.84638	0.415877	0.000847007	0.0100316	2673	1
ENSDART00000161005	cmtm8a	2.44857	0.730878	0.000847606	0.010035	2674	1
ENSDART00000131820	kazald2	3.86918	0.713995	0.000850208	0.010062	2675	1
ENSDART00000161318	kazald2	3.86918	0.713995	0.000850208	0.010062	2675	1
ENSDART00000148705	tert	4.00537	0.516529	0.000862216	0.0101889	2679	1
ENSDART00000148508	tert	4.00537	0.516529	0.000862216	0.0101889	2679	1
ENSDART00000150137	tert	4.00537	0.516529	0.000862216	0.0101889	2679	1
ENSDART00000149192	tert	4.00537	0.516529	0.000862216	0.0101889	2679	1
ENSDART00000166768	timm44	6.40585	0.378797	0.000863133	0.0101955	2680	1
ENSDART00000189742	timm44	6.40585	0.378797	0.000863133	0.0101955	2680	1
ENSDART00000161097	si:dkey-57k17.1	6.12513	0.377442	0.000869852	0.0102558	2685	1
ENSDART00000143300	brd7	5.66428	0.564244	0.000871644	0.010262	2689	1
ENSDART00000163788	chd1	5.14798	0.519194	0.000873399	0.0102788	2690	1
ENSDART00000170946	chd1	5.14798	0.519194	0.000873399	0.0102788	2690	1
ENSDART00000171833	chd1	5.14798	0.519194	0.000873399	0.0102788	2690	1
ENSDART00000160980	sept10	7.76637	0.402946	0.00087713	0.0103112	2693	1
ENSDART00000156395	si:dkey-7i4.9	5.10468	0.462368	0.000890562	0.0104418	2700	1
ENSDART00000193867	si:dkey-7i4.9	5.10468	0.462368	0.000890562	0.0104418	2700	1
ENSDART00000182796	si:dkey-7i4.9	5.10468	0.462368	0.000890562	0.0104418	2700	1
ENSDART00000185066	si:dkey-7i4.9	5.10468	0.462368	0.000890562	0.0104418	2700	1
ENSDART00000160966	znf1043	2.79763	0.640426	0.000899979	0.0105368	2704	1
ENSDART00000171082	exd1	1.06243	1.28677	0.000914021	0.0106788	2709	1
ENSDART00000193895	exd1	1.06243	1.28677	0.000914021	0.0106788	2709	1
ENSDART00000076200	h1-10	9.66275	0.394493	0.000914132	0.0106788	2710	1
ENSDART00000173980	si:dkey-62k3.5	5.0797	0.492244	0.000917625	0.0107079	2712	1
ENSDART00000173708	si:dkey-62k3.5	5.0797	0.492244	0.000917625	0.0107079	2712	1
ENSDART00000147704	si:dkey-282h22.5	0.943515	1.41791	0.000923979	0.01077	2716	1
ENSDART00000171119	cyp2aa9	3.33128	0.825953	0.000950263	0.0110601	2720	1
ENSDART00000124487	hinfp	3.90046	0.733954	0.00096096	0.0111723	2723	1
ENSDART00000051414	hinfp	3.90046	0.733954	0.00096096	0.0111723	2723	1
ENSDART00000188375	hinfp	3.90046	0.733954	0.00096096	0.0111723	2723	1
ENSDART00000112183	cep170b	1.94263	1.94917	0.000970234	0.0112677	2726	1
ENSDART00000156244	cep170b	1.94263	1.94917	0.000970234	0.0112677	2726	1
ENSDART00000170329	hdac12	4.31927	0.695207	0.000970804	0.0112702	2727	1
ENSDART00000188248	hdac12	4.31927	0.695207	0.000970804	0.0112702	2727	1
ENSDART00000161951	hdac12	4.31927	0.695207	0.000970804	0.0112702	2727	1
ENSDART00000101204	alcamb	6.2385	0.385842	0.000987329	0.0114473	2730	1
ENSDART00000145409	si:dkey-221j11.3	6.32736	0.384075	0.000987512	0.0114473	2731	1
ENSDART00000165949	fahd2a	5.94534	0.490703	0.000987978	0.0114485	2732	1
ENSDART00000173055	fahd2a	5.94534	0.490703	0.000987978	0.0114485	2732	1
ENSDART00000186380	im:7150988	9.02373	0.371962	0.00100111	0.0115879	2735	1
ENSDART00000171601	im:7150988	9.02373	0.371962	0.00100111	0.0115879	2735	1
ENSDART00000148312	si:ch73-74h11.1	7.88929	0.33257	0.00100525	0.0116273	2737	1
ENSDART00000186702	si:ch73-74h11.1	7.88929	0.33257	0.00100525	0.0116273	2737	1
ENSDART00000166382	clns1a	5.6075	0.486422	0.00101589	0.0117205	2744	1
ENSDART00000080465	hells	4.84789	0.479936	0.00102957	0.0118603	2748	1
ENSDART00000105661	meox1	5.11325	0.519158	0.00103132	0.0118683	2751	1
ENSDART00000144048	ada2b	1.71662	0.968137	0.00104598	0.0120108	2757	1
ENSDART00000190664	ada2b	1.71662	0.968137	0.00104598	0.0120108	2757	1
ENSDART00000147409	cts12	4.28472	0.816318	0.00105267	0.0120832	2758	1
ENSDART00000137497	cts12	4.28472	0.816318	0.00105267	0.0120832	2758	1
ENSDART00000193348	cts12	4.28472	0.816318	0.00105267	0.0120832	2758	1
ENSDART00000062749	cts12	4.28472	0.816318	0.00105267	0.0120832	2758	1
ENSDART00000062941	nthl1	3.99893	0.679271	0.00105559	0.0121123	2759	1
ENSDART00000111438	oga	7.55531	0.463807	0.00105783	0.0121336	2760	1
ENSDART00000180302	oga	7.55531	0.463807	0.00105783	0.0121336	2760	1
ENSDART00000172170	si:ch211-127m7.2	3.79733	0.577616	0.00106281	0.0121863	2761	1
ENSDART00000010477	hsp70.3	4.22128	1.04633	0.00106841	0.0122417	2763	1
ENSDART00000143768	mns1	2.96822	0.768786	0.00106998	0.0122553	2764	1
ENSDART00000127006	mns1	2.96822	0.768786	0.00106998	0.0122553	2764	1
ENSDART00000129975	scamp4	7.02226	0.338811	0.00109475	0.0124892	2775	1
ENSDART00000049434	scamp4	7.02226	0.338811	0.00109475	0.0124892	2775	1
ENSDART00000169453	CU469577.1	5.89905	0.492626	0.00109612	0.0125003	2776	1
ENSDART00000146506	CT573344.2	2.31832	1.14463	0.00109947	0.012525	2779	1
ENSDART00000127643	BX510934.1	-0.586364	1.8854	0.00110726	0.0125956	2783	1
ENSDART00000134238	havcr1	5.11324	0.534839	0.00111614	0.0126738	2788	1
ENSDART00000134782	havcr1	5.11324	0.534839	0.00111614	0.0126738	2788	1
ENSDART00000142625	havcr1	5.11324	0.534839	0.00111614	0.0126738	2788	1
ENSDART00000058774	havcr1	5.11324	0.534839	0.00111614	0.0126738	2788	1
ENSDART00000133318	havcr1	5.11324	0.534839	0.00111614	0.0126738	2788	1
ENSDART00000181595	havcr1	5.11324	0.534839	0.00111614	0.0126738	2788	1
ENSDART00000153633	igf2bp1	7.5108	0.490307	0.00112223	0.0127293	2791	1
ENSDART00000155282	igf2bp1	7.5108	0.490307	0.00112223	0.0127293	2791	1
ENSDART00000087726	igf2bp1	7.5108	0.490307	0.00112223	0.0127293	2791	1
ENSDART00000176012	igf2bp1	7.5108	0.490307	0.00112223	0.0127293	2791	1
ENSDART00000066987	mphosph6	5.4142	0.607391	0.00112481	0.0127541	2792	1
ENSDART00000167949	vox	1.52118	1.6349	0.00112677	0.0127717	2793	1
ENSDART00000184181	vox	1.52118	1.6349	0.00112677	0.0127717	2793	1
ENSDART00000171063	supt3h	6.79044	0.334282	0.00113516	0.012853	2796	1
ENSDART00000160983	supt3h	6.79044	0.334282	0.00113516	0.012853	2796	1
ENSDART00000167275	supt3h	6.79044	0.334282	0.00113516	0.012853	2796	1
ENSDART00000188102	supt3h	6.79044	0.334282	0.00113516	0.012853	2796	1
ENSDART00000157937	supt3h	6.79044	0.334282	0.00113516	0.012853	2796	1
ENSDART00000126215	dap1b	10.1017	0.405598	0.00113563	0.0128537	2797	1
ENSDART00000171721	dap1b	10.1017	0.405598	0.00113563	0.0128537	2797	1
ENSDART00000147645	tbc1d1	6.22057	0.40866	0.00114218	0.012914	2800	1
ENSDART00000140981	tbc1d1	6.22057	0.40866	0.00114218	0.012914	2800	1
ENSDART00000139190	tbc1d1	6.22057	0.40866	0.00114218	0.012914	2800	1
ENSDART00000133194	tbc1d1	6.22057	0.40866	0.00114218	0.012914	2800	1
ENSDART00000147525	tbc1d1	6.22057	0.40866	0.00114218	0.012914	2800	1
ENSDART00000191493	tbc1d1	6.22057	0.40866	0.00114218	0.012914	2800	1
ENSDART00000188146	tbc1d1	6.22057	0.40866	0.00114218	0.012914	2800	1
ENSDART00000193094	tbc1d1	6.22057	0.40866	0.00114218	0.012914	2800	1
ENSDART00000140309	cplx4c	7.46968	0.371005	0.00115141	0.0129998	2804	1
ENSDART00000150179	cplx4c	7.46968	0.371005	0.00115141	0.0129998	2804	1
ENSDART00000128828	cplx4c	7.46968	0.371005	0.00115141	0.0129998	2804	1
ENSDART00000136724	cplx4c	7.46968	0.371005	0.00115141	0.0129998	2804	1
ENSDART00000059012	zgc:136254	2.42905	1.1595	0.00115719	0.0130572	2805	1
ENSDART00000099031	zgc:136254	2.42905	1.1595	0.00115719	0.0130572	2805	1
ENSDART00000102827	p3h1	4.94193	0.52068	0.00121797	0.0136647	2821	1
ENSDART00000113311	col9a1a	7.55587	0.409999	0.00122043	0.0136863	2823	1
ENSDART00000180466	col9a1a	7.55587	0.409999	0.00122043	0.0136863	2823	1
ENSDART00000169405	si:dkey-68o6.5	3.10342	0.720635	0.00124921	0.0139645	2832	1
ENSDART00000102051	si:dkey-112g5.12	5.18568	0.694211	0.00125436	0.0140171	2833	1
ENSDART00000143783	si:dkey-112g5.12	5.18568	0.694211	0.00125436	0.0140171	2833	1
ENSDART00000102121	si:dkey-112g5.12	5.18568	0.694211	0.00125436	0.0140171	2833	1
ENSDART00000140820	si:dkey-112g5.12	5.18568	0.694211	0.00125436	0.0140171	2833	1
ENSDART00000192613	si:dkey-112g5.12	5.18568	0.694211	0.00125436	0.0140171	2833	1
ENSDART00000164186	si:dkey-112g5.12	5.18568	0.694211	0.00125436	0.0140171	2833	1
ENSDART00000185532	si:dkey-112g5.12	5.18568	0.694211	0.00125436	0.0140171	2833	1
ENSDART00000184210	si:dkey-112g5.12	5.18568	0.694211	0.00125436	0.0140171	2833	1
ENSDART00000183287	si:dkey-112g5.12	5.18568	0.694211	0.00125436	0.0140171	2833	1
ENSDART00000181670	si:dkey-112g5.12	5.18568	0.694211	0.00125436	0.0140171	2833	1
ENSDART00000040328	h2ax	6.25082	0.482214	0.00125481	0.0140172	2834	1
ENSDART00000158396	tcirg1b	6.22381	0.48332	0.00125529	0.0140176	2835	1
ENSDART00000170758	tcirg1b	6.22381	0.48332	0.00125529	0.0140176	2835	1
ENSDART00000169549	tcirg1b	6.22381	0.48332	0.00125529	0.0140176	2835	1
ENSDART00000157957	tcirg1b	6.22381	0.48332	0.00125529	0.0140176	2835	1
ENSDART00000146434	zgc:153115	5.64415	0.409595	0.00126438	0.0141068	2837	1
ENSDART00000186735	zgc:153115	5.64415	0.409595	0.00126438	0.0141068	2837	1
ENSDART00000051833	gsx1	4.71042	0.527787	0.00127596	0.0142134	2842	1
ENSDART00000067028	zgc:172145	5.66766	0.426253	0.00128019	0.0142554	2843	1
ENSDART00000155128	meis3	3.35082	0.792172	0.00128426	0.0142907	2845	1
ENSDART00000153815	meis3	3.35082	0.792172	0.00128426	0.0142907	2845	1
ENSDART00000018945	meis3	3.35082	0.792172	0.00128426	0.0142907	2845	1
ENSDART00000103131	hoxc1a	5.68345	0.392749	0.00128638	0.0143093	2846	1
ENSDART00000165052	spag7	9.68766	0.269676	0.00133461	0.0147525	2864	1
ENSDART00000018792	spag7	9.68766	0.269676	0.00133461	0.0147525	2864	1
ENSDART00000123519	ube2e1	6.46936	0.373955	0.00134139	0.0148119	2867	1
ENSDART00000128182	plod2	5.87685	0.486708	0.00136468	0.0150481	2871	1
ENSDART00000140035	plod2	5.87685	0.486708	0.00136468	0.0150481	2871	1
ENSDART00000005901	plod2	5.87685	0.486708	0.00136468	0.0150481	2871	1
ENSDART00000106488	plod2	5.87685	0.486708	0.00136468	0.0150481	2871	1
ENSDART00000150629	si:dkey-23a23.3	4.92863	0.511307	0.00136817	0.0150813	2872	1
ENSDART00000140695	cdca7a	6.05661	0.591154	0.00138602	0.0152585	2875	1
ENSDART00000137201	cdca7a	6.05661	0.591154	0.00138602	0.0152585	2875	1
ENSDART00000131342	anks3	3.76926	0.87273	0.00139222	0.0153144	2878	1
ENSDART00000063719	rpp21	5.09189	0.443954	0.00140619	0.0154423	2882	1
ENSDART00000155613	CR790366.3	3.10173	0.4838	0.00141	0.0154724	2885	1
ENSDART00000010896	isl1	6.56563	0.379347	0.00142322	0.0155975	2888	1
ENSDART00000092131	si:ch211-117c9.5	5.35789	0.546367	0.00142552	0.0156049	2892	1
ENSDART00000149136	si:ch211-117c9.5	5.35789	0.546367	0.00142552	0.0156049	2892	1
ENSDART00000124892	si:dkey-256i11.3	-1.67962	2.97929	0.00142879	0.0156244	2895	1
ENSDART00000134115	si:ch211-51h9.6	5.93481	0.47511	0.00143611	0.0156936	2897	1
ENSDART00000103857	zgc:162509	3.47123	0.74138	0.00144376	0.0157663	2899	1
ENSDART00000139130	zgc:162509	3.47123	0.74138	0.00144376	0.0157663	2899	1
ENSDART00000059926	zgc:162509	3.47123	0.74138	0.00144376	0.0157663	2899	1
ENSDART00000123845	adck1	8.08519	0.424447	0.00144486	0.0157729	2900	1
ENSDART00000157128	adck1	8.08519	0.424447	0.00144486	0.0157729	2900	1
ENSDART00000190146	adck1	8.08519	0.424447	0.00144486	0.0157729	2900	1
ENSDART00000067322	fbxl14b	2.34469	0.540822	0.00147296	0.0160244	2910	1
ENSDART00000153108	nhlrc2	4.47656	0.571747	0.00148737	0.0161544	2914	1
ENSDART00000144860	ppp2r2ab	2.95205	0.491859	0.00149297	0.0162031	2917	1
ENSDART00000138334	ppp2r2ab	2.95205	0.491859	0.00149297	0.0162031	2917	1
ENSDART00000024127	ppp2r2ab	2.95205	0.491859	0.00149297	0.0162031	2917	1
ENSDART00000131976	adipor1a	7.21175	0.323488	0.0015043	0.0162981	2922	1
ENSDART00000186283	adipor1a	7.21175	0.323488	0.0015043	0.0162981	2922	1
ENSDART00000082761	adipor1a	7.21175	0.323488	0.0015043	0.0162981	2922	1
ENSDART00000103475	agr2	7.62617	0.376058	0.00154707	0.0167157	2930	1
ENSDART00000181841	agr2	7.62617	0.376058	0.00154707	0.0167157	2930	1
ENSDART00000155139	ccdc153	0.821319	2.26343	0.00155643	0.0168111	2931	1
ENSDART00000110360	ccdc153	0.821319	2.26343	0.00155643	0.0168111	2931	1
ENSDART00000105427	mif	7.82586	0.325423	0.00155903	0.0168335	2932	1
ENSDART00000165514	mif	7.82586	0.325423	0.00155903	0.0168335	2932	1
ENSDART00000073755	pomgnt1	5.79771	0.473615	0.00157317	0.0169573	2937	1
ENSDART00000122242	pomgnt1	5.79771	0.473615	0.00157317	0.0169573	2937	1
ENSDART00000172053	capgb	7.65585	0.324762	0.00158512	0.0170628	2941	1
ENSDART00000171725	capgb	7.65585	0.324762	0.00158512	0.0170628	2941	1
ENSDART00000184862	capgb	7.65585	0.324762	0.00158512	0.0170628	2941	1
ENSDART00000192290	capgb	7.65585	0.324762	0.00158512	0.0170628	2941	1
ENSDART00000131799	si:ch211-154e10.1	-0.418101	2.91395	0.00158743	0.017076	2943	1
ENSDART00000143860	si:ch211-154e10.1	-0.418101	2.91395	0.00158743	0.017076	2943	1
ENSDART00000186723	zgc:112294	5.07135	0.432691	0.00160138	0.0172145	2945	1
ENSDART00000018047	zgc:112294	5.07135	0.432691	0.00160138	0.0172145	2945	1
ENSDART00000162568	znf1125	3.84302	0.674616	0.00160193	0.0172145	2946	1
ENSDART00000047055	trim55a	5.0681	0.526289	0.00162614	0.017445	2951	1
ENSDART00000081290	rnaset2l	2.7379	1.13853	0.00163262	0.0175086	2952	1
ENSDART00000156813	rnaset2l	2.7379	1.13853	0.00163262	0.0175086	2952	1
ENSDART00000192427	rnaset2l	2.7379	1.13853	0.00163262	0.0175086	2952	1
ENSDART00000142450	zgc:153219	5.95181	0.46722	0.00164487	0.0176281	2954	1
ENSDART00000173967	zgc:153219	5.95181	0.46722	0.00164487	0.0176281	2954	1
ENSDART00000073554	zgc:153219	5.95181	0.46722	0.00164487	0.0176281	2954	1
ENSDART00000178545	erich2	3.40307	0.820482	0.00165522	0.017721	2957	1
ENSDART00000079469	pcolcea	6.81047	0.391327	0.00166823	0.0178482	2959	1
ENSDART00000122543	pcolcea	6.81047	0.391327	0.00166823	0.0178482	2959	1
ENSDART00000183269	pcolcea	6.81047	0.391327	0.00166823	0.0178482	2959	1
ENSDART00000187968	pcolcea	6.81047	0.391327	0.00166823	0.0178482	2959	1
ENSDART00000161485	foxp4	7.58527	0.373379	0.0016833	0.0179912	2962	1
ENSDART00000114288	foxp4	7.58527	0.373379	0.0016833	0.0179912	2962	1
ENSDART00000020409	hand2	6.02769	0.406041	0.00169311	0.0180673	2966	1
ENSDART00000156192	BX537110.1	1.82471	0.911808	0.00169385	0.0180673	2968	1
ENSDART00000157354	BX537110.1	1.82471	0.911808	0.00169385	0.0180673	2968	1
ENSDART00000164678	katnal1	4.96074	0.548224	0.00169585	0.0180826	2969	1
ENSDART00000101253	luc7l3	5.36441	0.445268	0.00173957	0.0184803	2980	1
ENSDART00000184345	CABZ01076275.1	7.97531	0.302948	0.00174973	0.018582	2981	1
ENSDART00000160124	CABZ01076275.1	7.97531	0.302948	0.00174973	0.018582	2981	1
ENSDART00000139305	BX005417.1	4.60305	0.552065	0.00175588	0.0186348	2983	1
ENSDART00000145906	BX005417.1	4.60305	0.552065	0.00175588	0.0186348	2983	1
ENSDART00000157165	si:dkey-195m11.8	6.10627	0.426516	0.00175797	0.0186445	2985	1
ENSDART00000155079	si:dkey-195m11.8	6.10627	0.426516	0.00175797	0.0186445	2985	1
ENSDART00000156941	si:dkey-195m11.8	6.10627	0.426516	0.00175797	0.0186445	2985	1
ENSDART00000140198	col9a2	7.48338	0.502714	0.00176581	0.0187214	2986	1
ENSDART00000148139	col9a2	7.48338	0.502714	0.00176581	0.0187214	2986	1
ENSDART00000035093	col9a2	7.48338	0.502714	0.00176581	0.0187214	2986	1
ENSDART00000149760	triobpa	3.40354	0.593272	0.00177302	0.0187766	2989	1
ENSDART00000150656	triobpa	3.40354	0.593272	0.00177302	0.0187766	2989	1
ENSDART00000109386	triobpa	3.40354	0.593272	0.00177302	0.0187766	2989	1
ENSDART00000063834	b3gnt3.1	4.12404	0.552122	0.00178625	0.0189001	2992	1
ENSDART00000163810	cdc42ep4a	2.48037	0.83156	0.00181126	0.0191199	2999	1
ENSDART00000157735	cdc42ep4a	2.48037	0.83156	0.00181126	0.0191199	2999	1
ENSDART00000037891	dpp7	7.514	0.32381	0.00181369	0.0191329	3001	1
ENSDART00000088827	dpp7	7.514	0.32381	0.00181369	0.0191329	3001	1
ENSDART00000137324	dpp7	7.514	0.32381	0.00181369	0.0191329	3001	1
ENSDART00000174702	dpp7	7.514	0.32381	0.00181369	0.0191329	3001	1
ENSDART00000082329	evx2	3.57392	0.69849	0.00182362	0.0192312	3002	1
ENSDART00000023995	calhm5.2	3.01361	0.603659	0.00187356	0.0196923	3012	1
ENSDART00000038301	gnpda2	6.64843	0.387261	0.00188066	0.0197472	3015	1
ENSDART00000136665	gnpda2	6.64843	0.387261	0.00188066	0.0197472	3015	1
ENSDART00000146352	meis1a	5.48547	0.413555	0.00188259	0.019761	3016	1
ENSDART00000028018	meis1a	5.48547	0.413555	0.00188259	0.019761	3016	1
ENSDART00000139705	meis1a	5.48547	0.413555	0.00188259	0.019761	3016	1
ENSDART00000150433	meis1a	5.48547	0.413555	0.00188259	0.019761	3016	1
ENSDART00000194495	BX470116.1	7.76761	0.290903	0.00190383	0.0199707	3018	1
ENSDART00000194840	BX470116.1	7.76761	0.290903	0.00190383	0.0199707	3018	1
ENSDART00000128951	nkx3.3	3.79597	0.532636	0.00191206	0.020037	3021	1
ENSDART00000191921	nkx3.3	3.79597	0.532636	0.00191206	0.020037	3021	1
ENSDART00000194491	CABZ01073166.1	-7.84618	6.29604	0.00192031	0.0201035	3024	1
ENSDART00000066164	plvapb	7.32184	0.422316	0.00192168	0.0201113	3025	1
ENSDART00000147761	plvapb	7.32184	0.422316	0.00192168	0.0201113	3025	1
ENSDART00000067371	zgc:113263	5.9344	0.355062	0.00192942	0.0201622	3029	1
ENSDART00000123375	zgc:113263	5.9344	0.355062	0.00192942	0.0201622	3029	1
ENSDART00000141743	BX927243.2	3.92239	0.532517	0.00193637	0.0202182	3032	1
ENSDART00000145173	BX927243.2	3.92239	0.532517	0.00193637	0.0202182	3032	1
ENSDART00000148544	pcdh18b	4.21386	0.605168	0.00197833	0.0205817	3043	1
ENSDART00000074362	pcdh18b	4.21386	0.605168	0.00197833	0.0205817	3043	1
ENSDART00000163611	hoxa4a	5.97939	0.410288	0.00198133	0.0206035	3044	1
ENSDART00000169074	hoxa4a	5.97939	0.410288	0.00198133	0.0206035	3044	1
ENSDART00000161019	hoxa4a	5.97939	0.410288	0.00198133	0.0206035	3044	1
ENSDART00000164677	hoxa4a	5.97939	0.410288	0.00198133	0.0206035	3044	1
ENSDART00000170662	hoxa4a	5.97939	0.410288	0.00198133	0.0206035	3044	1
ENSDART00000164968	hoxa4a	5.97939	0.410288	0.00198133	0.0206035	3044	1
ENSDART00000167606	hoxa4a	5.97939	0.410288	0.00198133	0.0206035	3044	1
ENSDART00000163697	hoxa4a	5.97939	0.410288	0.00198133	0.0206035	3044	1
ENSDART00000158987	hoxa4a	5.97939	0.410288	0.00198133	0.0206035	3044	1
ENSDART00000187604	hoxa4a	5.97939	0.410288	0.00198133	0.0206035	3044	1
ENSDART00000182028	hoxa4a	5.97939	0.410288	0.00198133	0.0206035	3044	1
ENSDART00000144318	anos1b	5.10702	0.45873	0.00198547	0.0206355	3046	1
ENSDART00000003736	anos1b	5.10702	0.45873	0.00198547	0.0206355	3046	1
ENSDART00000160260	grem2b	4.20659	0.575904	0.0020129	0.020907	3048	1
ENSDART00000052355	ddx39b	6.58309	0.364413	0.0020146	0.0209177	3049	1
ENSDART00000149515	ddx39b	6.58309	0.364413	0.0020146	0.0209177	3049	1
ENSDART00000184687	ddx39b	6.58309	0.364413	0.0020146	0.0209177	3049	1
ENSDART00000172982	slc29a1b	9.00115	0.33471	0.00203497	0.0210947	3054	1
ENSDART00000192526	slc29a1b	9.00115	0.33471	0.00203497	0.0210947	3054	1
ENSDART00000062706	tmem189	6.93348	0.315144	0.00204833	0.0212193	3056	1
ENSDART00000170259	CR759907.1	3.73537	0.765391	0.00206388	0.0213475	3060	1
ENSDART00000151032	BX510989.1	3.55464	0.418885	0.00206622	0.0213557	3063	1
ENSDART00000151495	BX510989.1	3.55464	0.418885	0.00206622	0.0213557	3063	1
ENSDART00000007738	tmco6	3.4398	0.547981	0.00207358	0.0214107	3066	1
ENSDART00000100234	col2a1a	8.12783	0.414409	0.00208239	0.0214877	3068	1
ENSDART00000091307	col2a1a	8.12783	0.414409	0.00208239	0.0214877	3068	1
ENSDART00000132918	lmnb1	7.19432	0.433136	0.00209446	0.0215912	3071	1
ENSDART00000141586	lmnb1	7.19432	0.433136	0.00209446	0.0215912	3071	1
ENSDART00000135868	lmnb1	7.19432	0.433136	0.00209446	0.0215912	3071	1
ENSDART00000124502	lmnb1	7.19432	0.433136	0.00209446	0.0215912	3071	1
ENSDART00000188757	lmnb1	7.19432	0.433136	0.00209446	0.0215912	3071	1
ENSDART00000065037	lmnb1	7.19432	0.433136	0.00209446	0.0215912	3071	1
ENSDART00000167362	ccl39.7	3.68547	0.580716	0.00211643	0.0217822	3076	1
ENSDART00000160217	ccl39.7	3.68547	0.580716	0.00211643	0.0217822	3076	1
ENSDART00000027919	pax4	0.303996	1.37141	0.00212106	0.0218157	3078	1
ENSDART00000149071	rtca	5.65532	0.416825	0.00214004	0.0219966	3080	1
ENSDART00000021666	rtca	5.65532	0.416825	0.00214004	0.0219966	3080	1
ENSDART00000133736	CT025585.1	-1.56132	2.9423	0.00216403	0.0221927	3087	1
ENSDART00000135033	CT025585.1	-1.56132	2.9423	0.00216403	0.0221927	3087	1
ENSDART00000014945	hcfc1a	4.73825	0.500401	0.0021752	0.0222929	3089	1
ENSDART00000141193	clu	7.12862	0.499815	0.00218408	0.0223674	3091	1
ENSDART00000127173	clu	7.12862	0.499815	0.00218408	0.0223674	3091	1
ENSDART00000153114	clu	7.12862	0.499815	0.00218408	0.0223674	3091	1
ENSDART00000192708	clu	7.12862	0.499815	0.00218408	0.0223674	3091	1
ENSDART00000086064	map1sa	5.48026	0.433886	0.00218932	0.0224085	3093	1
ENSDART00000170256	map1sa	5.48026	0.433886	0.00218932	0.0224085	3093	1
ENSDART00000023745	ccdc114	2.64452	0.834031	0.00219219	0.0224306	3094	1
ENSDART00000143015	klhl14	-0.867459	3.60616	0.00219969	0.0225001	3095	1
ENSDART00000066587	klhl14	-0.867459	3.60616	0.00219969	0.0225001	3095	1
ENSDART00000126435	pdia4	6.92254	0.477112	0.00223059	0.0227868	3099	1
ENSDART00000018868	pdia4	6.92254	0.477112	0.00223059	0.0227868	3099	1
ENSDART00000132649	pdia4	6.92254	0.477112	0.00223059	0.0227868	3099	1
ENSDART00000021396	ldlrap1a	5.41098	0.473067	0.00224153	0.0228911	3100	1
ENSDART00000077348	casp3b	6.25726	0.369454	0.00225097	0.0229579	3104	1
ENSDART00000060251	wdr18	6.02285	0.347569	0.00226267	0.0230697	3105	1
ENSDART00000166464	wdr18	6.02285	0.347569	0.00226267	0.0230697	3105	1
ENSDART00000154630	CU855801.1	2.52925	0.711478	0.00226839	0.0230909	3110	1
ENSDART00000048733	CCDC134	4.03964	0.605161	0.00227121	0.0231121	3111	1
ENSDART00000160320	CCDC134	4.03964	0.605161	0.00227121	0.0231121	3111	1
ENSDART00000156087	si:dkey-7f16.3	1.57683	0.990127	0.00229047	0.0232709	3115	1
ENSDART00000154943	si:dkey-7f16.3	1.57683	0.990127	0.00229047	0.0232709	3115	1
ENSDART00000133853	CT990618.1	7.88725	0.353231	0.0022965	0.0233245	3117	1
ENSDART00000144857	CT990618.1	7.88725	0.353231	0.0022965	0.0233245	3117	1
ENSDART00000138984	CT990618.1	7.88725	0.353231	0.0022965	0.0233245	3117	1
ENSDART00000143328	CT990618.1	7.88725	0.353231	0.0022965	0.0233245	3117	1
ENSDART00000138683	CT990618.1	7.88725	0.353231	0.0022965	0.0233245	3117	1
ENSDART00000137618	CT990618.1	7.88725	0.353231	0.0022965	0.0233245	3117	1
ENSDART00000131344	CT990618.1	7.88725	0.353231	0.0022965	0.0233245	3117	1
ENSDART00000149991	ptprja	2.49258	1.1755	0.00231901	0.023523	3121	1
ENSDART00000148577	ptprja	2.49258	1.1755	0.00231901	0.023523	3121	1
ENSDART00000148538	ptprja	2.49258	1.1755	0.00231901	0.023523	3121	1
ENSDART00000098361	nmba	3.08356	1.07109	0.00235661	0.0238433	3129	1
ENSDART00000170157	prss35	6.50839	0.405719	0.00236815	0.0239507	3130	1
ENSDART00000152103	tes	5.28881	0.450238	0.00236948	0.0239507	3131	1
ENSDART00000073564	tes	5.28881	0.450238	0.00236948	0.0239507	3131	1
ENSDART00000136839	plod3	6.73118	0.339185	0.00237818	0.0240231	3134	1
ENSDART00000138037	plod3	6.73118	0.339185	0.00237818	0.0240231	3134	1
ENSDART00000085764	plod3	6.73118	0.339185	0.00237818	0.0240231	3134	1
ENSDART00000149181	plod3	6.73118	0.339185	0.00237818	0.0240231	3134	1
ENSDART00000149883	plod3	6.73118	0.339185	0.00237818	0.0240231	3134	1
ENSDART00000155518	znf281a	3.77355	0.788118	0.00239504	0.0241701	3136	1
ENSDART00000193045	znf281a	3.77355	0.788118	0.00239504	0.0241701	3136	1
ENSDART00000143630	gsnb	6.37548	0.440153	0.00239579	0.0241701	3138	1
ENSDART00000047110	gsnb	6.37548	0.440153	0.00239579	0.0241701	3138	1
ENSDART00000138550	gsnb	6.37548	0.440153	0.00239579	0.0241701	3138	1
ENSDART00000113116	polg2	4.88824	0.463231	0.00240023	0.0241995	3140	1
ENSDART00000145502	insb	-0.76322	2.30151	0.00241582	0.0243412	3142	1
ENSDART00000126095	insb	-0.76322	2.30151	0.00241582	0.0243412	3142	1
ENSDART00000042850	insb	-0.76322	2.30151	0.00241582	0.0243412	3142	1
ENSDART00000193961	insb	-0.76322	2.30151	0.00241582	0.0243412	3142	1
ENSDART00000172547	insb	-0.76322	2.30151	0.00241582	0.0243412	3142	1
ENSDART00000083690	blvra	1.07253	1.19285	0.00242444	0.0244203	3143	1
ENSDART00000135876	blvra	1.07253	1.19285	0.00242444	0.0244203	3143	1
ENSDART00000180731	blvra	1.07253	1.19285	0.00242444	0.0244203	3143	1
ENSDART00000101578	her8.2	5.14717	0.539657	0.00243012	0.0244697	3144	1
ENSDART00000030683	tmpob	5.13188	0.431825	0.00244935	0.024632	3148	1
ENSDART00000057432	six1a	4.278	0.628368	0.00245441	0.0246672	3150	1
ENSDART00000163052	zc3h7ba	4.38442	0.46469	0.00246443	0.0247443	3153	1
ENSDART00000124346	fn1a	4.8206	0.511053	0.00247719	0.0248646	3154	1
ENSDART00000103753	fn1a	4.8206	0.511053	0.00247719	0.0248646	3154	1
ENSDART00000191233	fn1a	4.8206	0.511053	0.00247719	0.0248646	3154	1
ENSDART00000161965	zdhhc18b	2.93008	0.629788	0.00248107	0.0248918	3155	1
ENSDART00000039822	ptbp1b	6.81519	0.469849	0.00252116	0.0252579	3160	1
ENSDART00000137347	ptbp1b	6.81519	0.469849	0.00252116	0.0252579	3160	1
ENSDART00000132997	ptbp1b	6.81519	0.469849	0.00252116	0.0252579	3160	1
ENSDART00000167811	ptbp1b	6.81519	0.469849	0.00252116	0.0252579	3160	1
ENSDART00000171969	ptbp1b	6.81519	0.469849	0.00252116	0.0252579	3160	1
ENSDART00000146737	ptbp1b	6.81519	0.469849	0.00252116	0.0252579	3160	1
ENSDART00000173416	nid1b	4.73578	0.553054	0.0025287	0.0253254	3161	1
ENSDART00000173425	nid1b	4.73578	0.553054	0.0025287	0.0253254	3161	1
ENSDART00000181798	nid1b	4.73578	0.553054	0.0025287	0.0253254	3161	1
ENSDART00000191742	nid1b	4.73578	0.553054	0.0025287	0.0253254	3161	1
ENSDART00000168209	nid1b	4.73578	0.553054	0.0025287	0.0253254	3161	1
ENSDART00000180304	thbs1a	6.66404	0.377436	0.00253527	0.0253672	3164	1
ENSDART00000166179	thbs1a	6.66404	0.377436	0.00253527	0.0253672	3164	1
ENSDART00000159622	cfh	7.08355	0.520558	0.00255908	0.025573	3168	1
ENSDART00000167106	cfh	7.08355	0.520558	0.00255908	0.025573	3168	1
ENSDART00000158665	cfh	7.08355	0.520558	0.00255908	0.025573	3168	1
ENSDART00000163228	cfh	7.08355	0.520558	0.00255908	0.025573	3168	1
ENSDART00000108556	npm2a	1.2703	1.64514	0.00257278	0.0257018	3169	1
ENSDART00000147942	npm2a	1.2703	1.64514	0.00257278	0.0257018	3169	1
ENSDART00000131923	pabpn1l	1.54729	1.53114	0.00257613	0.0257094	3170	1
ENSDART00000135304	pabpn1l	1.54729	1.53114	0.00257613	0.0257094	3170	1
ENSDART00000147792	pabpn1l	1.54729	1.53114	0.00257613	0.0257094	3170	1
ENSDART00000166989	psip1a	4.98657	0.436467	0.00257716	0.0257094	3172	1
ENSDART00000111997	zgc:171506	2.1152	1.30025	0.00257724	0.0257094	3173	1
ENSDART00000190998	zgc:171506	2.1152	1.30025	0.00257724	0.0257094	3173	1
ENSDART00000140185	col28a2a	6.70187	0.327764	0.002585	0.025767	3176	1
ENSDART00000134185	col28a2a	6.70187	0.327764	0.002585	0.025767	3176	1
ENSDART00000115121	col28a2a	6.70187	0.327764	0.002585	0.025767	3176	1
ENSDART00000099333	cd151l	7.37113	0.372832	0.00259436	0.025844	3178	1
ENSDART00000142552	cd151l	7.37113	0.372832	0.00259436	0.025844	3178	1
ENSDART00000154993	cd151l	7.37113	0.372832	0.00259436	0.025844	3178	1
ENSDART00000006538	otx2a	3.02622	0.511086	0.00260645	0.02594	3181	1
ENSDART00000150420	otx2a	3.02622	0.511086	0.00260645	0.02594	3181	1
ENSDART00000150596	si:ch211-231i17.4	1.2488	1.38381	0.00261005	0.0259576	3183	1
ENSDART00000173020	utrn	5.02723	0.457787	0.00261068	0.0259576	3184	1
ENSDART00000165957	utrn	5.02723	0.457787	0.00261068	0.0259576	3184	1
ENSDART00000105287	utrn	5.02723	0.457787	0.00261068	0.0259576	3184	1
ENSDART00000162294	utrn	5.02723	0.457787	0.00261068	0.0259576	3184	1
ENSDART00000173133	utrn	5.02723	0.457787	0.00261068	0.0259576	3184	1
ENSDART00000179877	utrn	5.02723	0.457787	0.00261068	0.0259576	3184	1
ENSDART00000170942	utrn	5.02723	0.457787	0.00261068	0.0259576	3184	1
ENSDART00000168570	si:dkey-82o10.4	3.13679	0.592911	0.00262005	0.0260426	3185	1
ENSDART00000159236	si:dkey-82o10.4	3.13679	0.592911	0.00262005	0.0260426	3185	1
ENSDART00000171181	cspp1a	3.18526	0.927048	0.00262807	0.0261141	3186	1
ENSDART00000159075	cspp1a	3.18526	0.927048	0.00262807	0.0261141	3186	1
ENSDART00000180303	cspp1a	3.18526	0.927048	0.00262807	0.0261141	3186	1
ENSDART00000160941	cspp1a	3.18526	0.927048	0.00262807	0.0261141	3186	1
ENSDART00000190435	cspp1a	3.18526	0.927048	0.00262807	0.0261141	3186	1
ENSDART00000152397	irf9	5.11207	0.518644	0.00263268	0.0261435	3188	1
ENSDART00000152751	irf9	5.11207	0.518644	0.00263268	0.0261435	3188	1
ENSDART00000137757	irf9	5.11207	0.518644	0.00263268	0.0261435	3188	1
ENSDART00000150417	znf1090	2.14503	0.799808	0.00264468	0.0262462	3190	1
ENSDART00000139275	BX511034.3	8.88096	0.299911	0.00265613	0.0263322	3193	1
ENSDART00000137585	BX511034.3	8.88096	0.299911	0.00265613	0.0263322	3193	1
ENSDART00000102715	tuba8l3	7.05923	0.35305	0.00266548	0.0263864	3198	1
ENSDART00000074499	olig4	3.2282	0.498112	0.00267686	0.0264856	3199	1
ENSDART00000058992	gli3	5.06674	0.489367	0.00267717	0.0264856	3200	1
ENSDART00000008994	foxn4	5.80441	0.500973	0.00269649	0.0266434	3204	1
ENSDART00000127346	foxn4	5.80441	0.500973	0.00269649	0.0266434	3204	1
ENSDART00000163771	foxn4	5.80441	0.500973	0.00269649	0.0266434	3204	1
ENSDART00000134449	epyc	7.27123	0.325091	0.00270887	0.026749	3206	1
ENSDART00000140488	epyc	7.27123	0.325091	0.00270887	0.026749	3206	1
ENSDART00000128932	epyc	7.27123	0.325091	0.00270887	0.026749	3206	1
ENSDART00000079523	epyc	7.27123	0.325091	0.00270887	0.026749	3206	1
ENSDART00000101461	epyc	7.27123	0.325091	0.00270887	0.026749	3206	1
ENSDART00000144335	cyp27c1	4.24256	0.524029	0.00274926	0.027131	3208	1
ENSDART00000153971	si:dkey-248g21.1	3.89809	0.603109	0.00277797	0.0273716	3213	1
ENSDART00000134367	si:dkey-10h3.2	2.22873	1.21192	0.00278561	0.0274383	3214	1
ENSDART00000078181	zgc:158423	6.63581	0.382084	0.00280774	0.0276305	3217	1
ENSDART00000118670	dre-mir-125b-3	-2.52053	3.47066	0.00283175	0.0278322	3221	1
ENSDART00000081796	mcoln1b	1.13565	1.36746	0.00283305	0.0278363	3222	1
ENSDART00000167170	AL929114.2	5.86253	0.36706	0.00285564	0.0280409	3224	1
ENSDART00000160642	AL929114.2	5.86253	0.36706	0.00285564	0.0280409	3224	1
ENSDART00000159539	AL929114.2	5.86253	0.36706	0.00285564	0.0280409	3224	1
ENSDART00000172153	AL929114.2	5.86253	0.36706	0.00285564	0.0280409	3224	1
ENSDART00000145316	gstm.3	6.92471	0.351404	0.00285763	0.0280431	3226	1
ENSDART00000141687	gstm.3	6.92471	0.351404	0.00285763	0.0280431	3226	1
ENSDART00000046182	gstm.3	6.92471	0.351404	0.00285763	0.0280431	3226	1
ENSDART00000145886	osbpl3b	3.78813	0.29276	0.00285986	0.0280562	3227	1
ENSDART00000191285	osbpl3b	3.78813	0.29276	0.00285986	0.0280562	3227	1
ENSDART00000183267	osbpl3b	3.78813	0.29276	0.00285986	0.0280562	3227	1
ENSDART00000166671	CU468826.2	0.863214	1.22434	0.00286349	0.0280831	3228	1
ENSDART00000145047	si:ch211-59h6.1	6.96193	0.324011	0.0028672	0.0281021	3230	1
ENSDART00000193046	si:ch211-59h6.1	6.96193	0.324011	0.0028672	0.0281021	3230	1
ENSDART00000153784	CR847984.1	1.80016	0.648302	0.00287417	0.0281617	3231	1
ENSDART00000152182	poglut1	4.05099	0.532737	0.00290465	0.028434	3234	1
ENSDART00000075500	poglut1	4.05099	0.532737	0.00290465	0.028434	3234	1
ENSDART00000161683	BX548028.1	4.86378	0.656935	0.00293939	0.0287474	3237	1
ENSDART00000162029	si:dkey-191j3.2	6.44724	0.43665	0.0029506	0.0288302	3240	1
ENSDART00000163802	si:dkey-191j3.2	6.44724	0.43665	0.0029506	0.0288302	3240	1
ENSDART00000189910	si:dkey-191j3.2	6.44724	0.43665	0.0029506	0.0288302	3240	1
ENSDART00000169933	si:dkey-191j3.2	6.44724	0.43665	0.0029506	0.0288302	3240	1
ENSDART00000144080	BX323559.6	2.49396	0.674294	0.00296248	0.0289374	3241	1
ENSDART00000051528	s100u	5.41329	0.530415	0.00297014	0.0290033	3242	1
ENSDART00000134271	s100u	5.41329	0.530415	0.00297014	0.0290033	3242	1
ENSDART00000013933	si:dkey-42i9.4	6.51268	0.379285	0.00297444	0.0290363	3243	1
ENSDART00000179708	si:dkey-42i9.4	6.51268	0.379285	0.00297444	0.0290363	3243	1
ENSDART00000164751	CR936249.1	2.95901	0.926296	0.00297594	0.029042	3244	1
ENSDART00000174393	si:dkey-240n22.8	2.69066	1.13832	0.00303847	0.0295957	3250	1
ENSDART00000150450	si:dkey-240n22.8	2.69066	1.13832	0.00303847	0.0295957	3250	1
ENSDART00000174271	si:dkey-240n22.8	2.69066	1.13832	0.00303847	0.0295957	3250	1
ENSDART00000049420	ndrg1b	6.75627	0.424711	0.00307399	0.02987	3258	1
ENSDART00000132267	BX005340.1	5.03264	0.365614	0.00308876	0.0299858	3261	1
ENSDART00000131975	telo2	3.5137	0.73488	0.00311196	0.0301741	3265	1
ENSDART00000187591	telo2	3.5137	0.73488	0.00311196	0.0301741	3265	1
ENSDART00000053213	zgc:194252	2.20054	1.35553	0.00313923	0.0304219	3266	1
ENSDART00000032722	pigm	2.18636	0.960378	0.00314051	0.030423	3268	1
ENSDART00000122377	bcl2l10	7.08442	0.324697	0.00316376	0.0306388	3269	1
ENSDART00000102904	illr4	0.903366	1.4892	0.00317125	0.0307019	3270	1
ENSDART00000027616	eif4g2a	6.10358	0.424634	0.00317739	0.030752	3271	1
ENSDART00000163030	CU694197.1	8.10677	0.340652	0.00322572	0.0311816	3275	1
ENSDART00000157795	CU694197.1	8.10677	0.340652	0.00322572	0.0311816	3275	1
ENSDART00000017269	parp1	5.88972	0.35801	0.00323997	0.0312716	3280	1
ENSDART00000187930	parp1	5.88972	0.35801	0.00323997	0.0312716	3280	1
ENSDART00000130541	bmf1	-1.96892	4.22215	0.00325294	0.0313817	3281	1
ENSDART00000128501	si:ch73-139j3.4	2.75491	0.543069	0.00326163	0.0314319	3285	1
ENSDART00000153360	si:dkeyp-104f11.6	2.90803	0.643563	0.00327688	0.0315413	3289	1
ENSDART00000002279	cdh11	6.62489	0.334049	0.0032938	0.0316849	3291	1
ENSDART00000179758	cdh11	6.62489	0.334049	0.0032938	0.0316849	3291	1
ENSDART00000174592	cdh11	6.62489	0.334049	0.0032938	0.0316849	3291	1
ENSDART00000183602	cdh11	6.62489	0.334049	0.0032938	0.0316849	3291	1
ENSDART00000058111	grin3ba	1.21044	1.3815	0.0032979	0.031702	3293	1
ENSDART00000173248	si:ch211-276i12.11	5.5939	0.415514	0.00329858	0.031702	3294	1
ENSDART00000133946	si:dkey-147f3.8	4.24191	0.563416	0.00331236	0.0318151	3296	1
ENSDART00000139286	si:dkey-147f3.8	4.24191	0.563416	0.00331236	0.0318151	3296	1
ENSDART00000140373	si:dkey-147f3.8	4.24191	0.563416	0.00331236	0.0318151	3296	1
ENSDART00000146895	si:dkey-147f3.8	4.24191	0.563416	0.00331236	0.0318151	3296	1
ENSDART00000139952	si:dkey-147f3.8	4.24191	0.563416	0.00331236	0.0318151	3296	1
ENSDART00000145275	si:dkey-147f3.8	4.24191	0.563416	0.00331236	0.0318151	3296	1
ENSDART00000104793	si:dkey-147f3.8	4.24191	0.563416	0.00331236	0.0318151	3296	1
ENSDART00000143120	si:dkey-147f3.8	4.24191	0.563416	0.00331236	0.0318151	3296	1
ENSDART00000138635	si:dkey-147f3.8	4.24191	0.563416	0.00331236	0.0318151	3296	1
ENSDART00000162292	si:dkey-147f3.8	4.24191	0.563416	0.00331236	0.0318151	3296	1
ENSDART00000080625	si:dkey-147f3.8	4.24191	0.563416	0.00331236	0.0318151	3296	1
ENSDART00000148671	fgfr2	7.47174	0.275248	0.00331653	0.0318456	3297	1
ENSDART00000098269	fgfr2	7.47174	0.275248	0.00331653	0.0318456	3297	1
ENSDART00000150061	fgfr2	7.47174	0.275248	0.00331653	0.0318456	3297	1
ENSDART00000149125	fgfr2	7.47174	0.275248	0.00331653	0.0318456	3297	1
ENSDART00000149602	fgfr2	7.47174	0.275248	0.00331653	0.0318456	3297	1
ENSDART00000080916	fgfr2	7.47174	0.275248	0.00331653	0.0318456	3297	1
ENSDART00000099023	lrfn1	0.447683	2.03896	0.00334579	0.032107	3299	1
ENSDART00000124704	lrfn1	0.447683	2.03896	0.00334579	0.032107	3299	1
ENSDART00000006380	tbx3a	5.58688	0.4831	0.00334987	0.0321364	3300	1
ENSDART00000134579	si:dkey-40h20.1	1.61608	0.683771	0.0033586	0.0322104	3301	1
ENSDART00000146058	si:dkey-40h20.1	1.61608	0.683771	0.0033586	0.0322104	3301	1
ENSDART00000134505	si:dkey-40h20.1	1.61608	0.683771	0.0033586	0.0322104	3301	1
ENSDART00000149299	cers2b	6.51009	0.350221	0.00338062	0.0323824	3305	1
ENSDART00000185089	cers2b	6.51009	0.350221	0.00338062	0.0323824	3305	1
ENSDART00000102498	sfrp2	1.85828	1.15026	0.00340228	0.0325701	3307	1
ENSDART00000097732	dvl3a	4.7721	0.432172	0.0034407	0.0328882	3312	1
ENSDART00000012581	pfas	5.37251	0.453951	0.00345084	0.0329637	3313	1
ENSDART00000153071	pfas	5.37251	0.453951	0.00345084	0.0329637	3313	1
ENSDART00000169497	CR974475.1	3.29405	0.827786	0.00345169	0.0329637	3314	1
ENSDART00000101091	srsf10b	4.36494	0.440155	0.003472	0.0331273	3318	1
ENSDART00000192509	srsf10b	4.36494	0.440155	0.003472	0.0331273	3318	1
ENSDART00000162028	sc:d217	4.90532	0.533086	0.00347333	0.03313	3319	1
ENSDART00000156700	cbx2	5.67446	0.446849	0.00349415	0.0332786	3324	1
ENSDART00000066053	cbx2	5.67446	0.446849	0.00349415	0.0332786	3324	1
ENSDART00000172017	si:ch211-271g18.4	1.18755	1.40786	0.00351462	0.0334634	3325	1
ENSDART00000161351	gorasp1b	0.908784	0.606618	0.0035196	0.0334807	3328	1
ENSDART00000193631	BX005361.2	6.76203	0.464652	0.00355886	0.0337722	3335	1
ENSDART00000188761	BX005361.2	6.76203	0.464652	0.00355886	0.0337722	3335	1
ENSDART00000181280	BX005361.2	6.76203	0.464652	0.00355886	0.0337722	3335	1
ENSDART00000191784	BX005361.2	6.76203	0.464652	0.00355886	0.0337722	3335	1
ENSDART00000187029	BX005361.2	6.76203	0.464652	0.00355886	0.0337722	3335	1
ENSDART00000187847	endouc	6.53979	0.546801	0.00355912	0.0337722	3336	1
ENSDART00000144283	myof	5.59279	0.393871	0.00356057	0.0337722	3337	1
ENSDART00000172117	gldc	4.16137	0.496394	0.00356463	0.0337973	3339	1
ENSDART00000141373	si:rp71-36a1.1	7.63551	0.352573	0.00358303	0.0339615	3340	1
ENSDART00000188536	si:rp71-36a1.1	7.63551	0.352573	0.00358303	0.0339615	3340	1
ENSDART00000134932	zgc:66472	4.44716	0.470877	0.00358827	0.0339909	3342	1
ENSDART00000138447	zgc:66472	4.44716	0.470877	0.00358827	0.0339909	3342	1
ENSDART00000009545	pak4	3.84512	0.704879	0.00359014	0.0339984	3343	1
ENSDART00000032390	gtf2h1	4.01867	0.428289	0.00360147	0.0340751	3346	1
ENSDART00000157777	zgc:153293	4.26155	0.64813	0.00362572	0.0342534	3351	1
ENSDART00000163071	xrn2	5.1959	0.417875	0.00363866	0.0343653	3352	1
ENSDART00000162720	xrn2	5.1959	0.417875	0.00363866	0.0343653	3352	1
ENSDART00000163271	xrn2	5.1959	0.417875	0.00363866	0.0343653	3352	1
ENSDART00000170617	xrn2	5.1959	0.417875	0.00363866	0.0343653	3352	1
ENSDART00000140497	BX005419.1	4.22755	0.532636	0.00366454	0.0345685	3356	1
ENSDART00000137545	BX005419.1	4.22755	0.532636	0.00366454	0.0345685	3356	1
ENSDART00000011447	sae1	5.5489	0.388672	0.00368313	0.0347128	3359	1
ENSDART00000056748	en2b	4.7339	0.477994	0.00368709	0.0347295	3361	1
ENSDART00000164271	FP243383.1	5.33103	0.506424	0.00372525	0.0350487	3364	1
ENSDART00000077702	sp100.1	3.07869	0.915434	0.00373302	0.0350995	3367	1
ENSDART00000171531	znfx1	1.93802	1.38698	0.00376883	0.0353732	3373	1
ENSDART00000163930	znfx1	1.93802	1.38698	0.00376883	0.0353732	3373	1
ENSDART00000170630	BX511034.6	-1.99107	3.84963	0.00377782	0.035426	3376	1
ENSDART00000082385	golt1bb	4.70833	0.467175	0.0038172	0.0357424	3381	1
ENSDART00000194084	BX005389.5	5.57543	0.449824	0.00383017	0.035832	3384	1
ENSDART00000173868	crestin	6.82556	0.341998	0.00385992	0.0360779	3387	1
ENSDART00000057094	nkx2.3	4.78179	0.407671	0.00386101	0.0360779	3388	1
ENSDART00000150091	nkx2.3	4.78179	0.407671	0.00386101	0.0360779	3388	1
ENSDART00000056996	sfrp5	5.2685	0.473557	0.00387886	0.0362106	3391	1
ENSDART00000172505	CABZ01074745.1	2.07229	0.605456	0.0039417	0.0366587	3404	1
ENSDART00000142147	dnal4b	4.68324	0.394244	0.00395186	0.0367208	3407	1
ENSDART00000187284	dnal4b	4.68324	0.394244	0.00395186	0.0367208	3407	1
ENSDART00000021218	rpe	7.04001	0.377743	0.00396834	0.0368444	3409	1
ENSDART00000140104	rpe	7.04001	0.377743	0.00396834	0.0368444	3409	1
ENSDART00000144163	rpe	7.04001	0.377743	0.00396834	0.0368444	3409	1
ENSDART00000154502	zgc:103625	5.24163	0.341473	0.00397634	0.0368834	3413	1
ENSDART00000154462	zgc:103625	5.24163	0.341473	0.00397634	0.0368834	3413	1
ENSDART00000056619	zgc:103625	5.24163	0.341473	0.00397634	0.0368834	3413	1
ENSDART00000184243	zgc:103625	5.24163	0.341473	0.00397634	0.0368834	3413	1
ENSDART00000147165	rbm25a	4.90368	0.501267	0.00398351	0.036939	3414	1
ENSDART00000133677	rbm25a	4.90368	0.501267	0.00398351	0.036939	3414	1
ENSDART00000134140	rbm25a	4.90368	0.501267	0.00398351	0.036939	3414	1
ENSDART00000141140	rbm25a	4.90368	0.501267	0.00398351	0.036939	3414	1
ENSDART00000183671	rbm25a	4.90368	0.501267	0.00398351	0.036939	3414	1
ENSDART00000179859	rbm25a	4.90368	0.501267	0.00398351	0.036939	3414	1
ENSDART00000101734	hbae1.3	11.6305	0.41038	0.00398934	0.0369408	3418	1
ENSDART00000115324	hbae1.3	11.6305	0.41038	0.00398934	0.0369408	3418	1
ENSDART00000165089	CU929451.2	4.6426	0.372285	0.00398954	0.0369408	3419	1
ENSDART00000106172	rac1a	7.05835	0.365561	0.0039992	0.0370195	3420	1
ENSDART00000150094	rac1a	7.05835	0.365561	0.0039992	0.0370195	3420	1
ENSDART00000135557	BX511089.2	4.96391	0.49471	0.00401782	0.0371375	3425	1
ENSDART00000135306	BX511089.2	4.96391	0.49471	0.00401782	0.0371375	3425	1
ENSDART00000132224	ftr43	2.78183	1.08257	0.00402953	0.0372279	3426	1
ENSDART00000043148	ftr43	2.78183	1.08257	0.00402953	0.0372279	3426	1
ENSDART00000157721	SLC45A4	1.16325	1.68307	0.00403969	0.0373071	3428	1
ENSDART00000137216	tmem176	7.86639	0.309107	0.00404719	0.03735	3430	1
ENSDART00000097500	tmem176	7.86639	0.309107	0.00404719	0.03735	3430	1
ENSDART00000134464	tmem176	7.86639	0.309107	0.00404719	0.03735	3430	1
ENSDART00000133859	lyrm5b	4.89757	0.481214	0.00404914	0.0373507	3432	1
ENSDART00000154127	CR388132.1	1.61284	1.09578	0.00405961	0.0374255	3434	1
ENSDART00000131698	rab13	6.53732	0.370981	0.00409103	0.0376932	3436	1
ENSDART00000046922	rab13	6.53732	0.370981	0.00409103	0.0376932	3436	1
ENSDART00000155678	FP245462.1	4.47644	0.552435	0.00412303	0.0379549	3439	1
ENSDART00000158528	zgc:172014	3.31391	0.519767	0.00412867	0.0379834	3441	1
ENSDART00000169519	zgc:172014	3.31391	0.519767	0.00412867	0.0379834	3441	1
ENSDART00000172843	BX663611.2	6.70855	0.317277	0.00413406	0.0379929	3444	1
ENSDART00000133192	BX663611.2	6.70855	0.317277	0.00413406	0.0379929	3444	1
ENSDART00000144530	BX663611.2	6.70855	0.317277	0.00413406	0.0379929	3444	1
ENSDART00000140579	BX663611.2	6.70855	0.317277	0.00413406	0.0379929	3444	1
ENSDART00000052688	c3a.1	8.95059	0.438092	0.00413553	0.0379929	3445	1
ENSDART00000157959	cyp2k18	6.20366	0.566279	0.00413556	0.0379929	3446	1
ENSDART00000144973	vcana	0.896663	0.971193	0.00416019	0.0381859	3449	1
ENSDART00000186511	vcana	0.896663	0.971193	0.00416019	0.0381859	3449	1
ENSDART00000173998	si:dkey-23i12.7	5.77185	0.490488	0.00416916	0.0382461	3451	1
ENSDART00000173896	si:dkey-23i12.7	5.77185	0.490488	0.00416916	0.0382461	3451	1
ENSDART00000155954	adma	4.7867	0.562662	0.00418908	0.0383732	3456	1
ENSDART00000161442	CU467822.2	8.05954	0.313114	0.00421943	0.0385954	3461	1
ENSDART00000088026	prmt5	5.87654	0.545428	0.00422498	0.038635	3462	1
ENSDART00000011570	zgc:101716	4.37847	0.483319	0.0042302	0.0386716	3463	1
ENSDART00000132006	zgc:101716	4.37847	0.483319	0.0042302	0.0386716	3463	1
ENSDART00000110619	cblc	3.37913	0.73705	0.00428462	0.0391239	3467	1
ENSDART00000148959	ednrab	-0.223428	2.62898	0.00431553	0.0393381	3473	1
ENSDART00000113316	heatr6	3.05486	0.798813	0.00432724	0.0394334	3474	1
ENSDART00000151792	heatr6	3.05486	0.798813	0.00432724	0.0394334	3474	1
ENSDART00000113505	myl9b	8.00862	0.474985	0.00435334	0.039637	3477	1
ENSDART00000132164	hira	4.47621	0.521837	0.00436666	0.0397126	3481	1
ENSDART00000145623	hira	4.47621	0.521837	0.00436666	0.0397126	3481	1
ENSDART00000058258	gng5	8.1004	0.368987	0.00438115	0.0398101	3484	1
ENSDART00000143658	si:ch211-278j3.3	3.95128	0.52651	0.0044116	0.0400524	3487	1
ENSDART00000191959	srp14	2.4892	0.734381	0.00441469	0.0400688	3488	1
ENSDART00000109702	slc41a2a	7.2587	0.335252	0.00444482	0.0403193	3490	1
ENSDART00000160619	slc41a2a	7.2587	0.335252	0.00444482	0.0403193	3490	1
ENSDART00000100651	erich3	0.412747	2.16503	0.00445078	0.0403502	3492	1
ENSDART00000113542	tnip2	-1.45268	3.14677	0.00448144	0.0405585	3498	1
ENSDART00000137576	trip11	5.5444	0.393583	0.00449108	0.0406341	3499	1
ENSDART00000146138	trip11	5.5444	0.393583	0.00449108	0.0406341	3499	1
ENSDART00000134383	trip11	5.5444	0.393583	0.00449108	0.0406341	3499	1
ENSDART00000109667	trip11	5.5444	0.393583	0.00449108	0.0406341	3499	1
ENSDART00000182741	trip11	5.5444	0.393583	0.00449108	0.0406341	3499	1
ENSDART00000111437	jam2b	5.40787	0.523012	0.00451342	0.0408129	3501	1
ENSDART00000146408	jam2b	5.40787	0.523012	0.00451342	0.0408129	3501	1
ENSDART00000099721	rnf183	5.92233	0.428548	0.00451643	0.0408284	3502	1
ENSDART00000153787	rnf183	5.92233	0.428548	0.00451643	0.0408284	3502	1
ENSDART00000145180	BX537162.1	6.00212	0.541827	0.0045201	0.0408383	3504	1
ENSDART00000026635	nr2e1	4.24475	0.439744	0.00453589	0.0409459	3507	1
ENSDART00000152297	BX890559.2	4.7104	0.364545	0.00455101	0.0410707	3508	1
ENSDART00000145353	anxa1a	9.994	0.309351	0.00456602	0.0411826	3510	1
ENSDART00000146194	anxa1a	9.994	0.309351	0.00456602	0.0411826	3510	1
ENSDART00000136134	anxa1a	9.994	0.309351	0.00456602	0.0411826	3510	1
ENSDART00000031665	anxa1a	9.994	0.309351	0.00456602	0.0411826	3510	1
ENSDART00000136868	anxa1a	9.994	0.309351	0.00456602	0.0411826	3510	1
ENSDART00000123986	anxa1a	9.994	0.309351	0.00456602	0.0411826	3510	1
ENSDART00000191068	CDK2AP1	2.15229	0.837456	0.00457295	0.0412334	3511	1
ENSDART00000180042	CDK2AP1	2.15229	0.837456	0.00457295	0.0412334	3511	1
ENSDART00000187552	CDK2AP1	2.15229	0.837456	0.00457295	0.0412334	3511	1
ENSDART00000077753	foxc1b	5.567	0.43622	0.00457785	0.0412612	3512	1
ENSDART00000153417	si:ch211-28p3.3	2.8509	0.653327	0.00458179	0.0412661	3515	1
ENSDART00000149827	uxs1	5.65584	0.363664	0.00458535	0.0412794	3516	1
ENSDART00000078525	uxs1	5.65584	0.363664	0.00458535	0.0412794	3516	1
ENSDART00000040769	nr2f5	4.8555	0.472733	0.00465536	0.0418368	3522	1
ENSDART00000016845	mhc1lba	-0.283628	1.92112	0.004692	0.0421388	3525	1
ENSDART00000077418	ctsba	9.02238	0.401576	0.00471017	0.0422781	3527	1
ENSDART00000136459	ctsba	9.02238	0.401576	0.00471017	0.0422781	3527	1
ENSDART00000137270	ctsba	9.02238	0.401576	0.00471017	0.0422781	3527	1
ENSDART00000142449	ctsba	9.02238	0.401576	0.00471017	0.0422781	3527	1
ENSDART00000144217	ctsba	9.02238	0.401576	0.00471017	0.0422781	3527	1
ENSDART00000137617	ctsba	9.02238	0.401576	0.00471017	0.0422781	3527	1
ENSDART00000138373	ctsba	9.02238	0.401576	0.00471017	0.0422781	3527	1
ENSDART00000152067	ctsba	9.02238	0.401576	0.00471017	0.0422781	3527	1
ENSDART00000135339	ctsba	9.02238	0.401576	0.00471017	0.0422781	3527	1
ENSDART00000147144	ctsba	9.02238	0.401576	0.00471017	0.0422781	3527	1
ENSDART00000194720	AL929493.2	6.81693	0.323032	0.00471355	0.0422964	3528	1
ENSDART00000194588	AL929493.2	6.81693	0.323032	0.00471355	0.0422964	3528	1
ENSDART00000142215	virma	3.33457	0.639681	0.00472666	0.042366	3532	1
ENSDART00000142706	virma	3.33457	0.639681	0.00472666	0.042366	3532	1
ENSDART00000159064	virma	3.33457	0.639681	0.00472666	0.042366	3532	1
ENSDART00000115200	alg12	5.19531	0.450355	0.00473334	0.0423898	3535	1
ENSDART00000146478	alg12	5.19531	0.450355	0.00473334	0.0423898	3535	1
ENSDART00000135859	alg12	5.19531	0.450355	0.00473334	0.0423898	3535	1
ENSDART00000141908	alg12	5.19531	0.450355	0.00473334	0.0423898	3535	1
ENSDART00000149128	hdac1	7.88634	0.418081	0.00474766	0.0424694	3539	1
ENSDART00000051799	hdac1	7.88634	0.418081	0.00474766	0.0424694	3539	1
ENSDART00000148935	hdac1	7.88634	0.418081	0.00474766	0.0424694	3539	1
ENSDART00000164205	hdac1	7.88634	0.418081	0.00474766	0.0424694	3539	1
ENSDART00000186428	hdac1	7.88634	0.418081	0.00474766	0.0424694	3539	1
ENSDART00000167769	egfl6	7.87036	0.262952	0.00479107	0.0427858	3545	1
ENSDART00000190609	egfl6	7.87036	0.262952	0.00479107	0.0427858	3545	1
ENSDART00000067544	egfl6	7.87036	0.262952	0.00479107	0.0427858	3545	1
ENSDART00000029553	cplane2	3.9078	0.400249	0.00479882	0.042843	3546	1
ENSDART00000128756	cplane2	3.9078	0.400249	0.00479882	0.042843	3546	1
ENSDART00000144864	cplane2	3.9078	0.400249	0.00479882	0.042843	3546	1
ENSDART00000102197	niban2a	5.50931	0.4451	0.00480875	0.0429195	3547	1
ENSDART00000165628	il4r.1	4.27207	0.696942	0.00481237	0.0429396	3548	1
ENSDART00000158485	il4r.1	4.27207	0.696942	0.00481237	0.0429396	3548	1
ENSDART00000159088	il4r.1	4.27207	0.696942	0.00481237	0.0429396	3548	1
ENSDART00000116727	CU467861.2	-7.84618	5.36058	0.00485064	0.0432446	3551	1
ENSDART00000174598	CR388042.1	2.96691	0.449244	0.00485692	0.0432762	3553	1
ENSDART00000147902	megf11	1.61855	1.17635	0.00486159	0.0432935	3555	1
ENSDART00000090855	megf11	1.61855	1.17635	0.00486159	0.0432935	3555	1
ENSDART00000191290	megf11	1.61855	1.17635	0.00486159	0.0432935	3555	1
ENSDART00000160968	si:ch211-133h13.1	7.45962	0.397464	0.00490615	0.04358	3564	1
ENSDART00000190597	si:ch211-133h13.1	7.45962	0.397464	0.00490615	0.04358	3564	1
ENSDART00000130413	smc4	4.41571	0.53204	0.00491107	0.0435991	3566	1
ENSDART00000133909	smc4	4.41571	0.53204	0.00491107	0.0435991	3566	1
ENSDART00000098308	tmed1b	3.91195	0.614404	0.00495791	0.0439657	3570	1
ENSDART00000161888	znf999	4.07514	0.433444	0.00496614	0.0440263	3571	1
ENSDART00000158300	znf999	4.07514	0.433444	0.00496614	0.0440263	3571	1
ENSDART00000194034	CR847936.10	2.72323	0.597845	0.00498083	0.0441442	3572	1
ENSDART00000194957	CR847936.10	2.72323	0.597845	0.00498083	0.0441442	3572	1
ENSDART00000194461	CR847936.10	2.72323	0.597845	0.00498083	0.0441442	3572	1
ENSDART00000109138	hbegfa	6.45654	0.44719	0.0050055	0.0443256	3575	1
ENSDART00000149049	hbegfa	6.45654	0.44719	0.0050055	0.0443256	3575	1
ENSDART00000140872	BX469925.2	2.24039	0.878161	0.00504257	0.0446164	3578	1
ENSDART00000161480	uts2d	2.72588	0.701953	0.00509909	0.0450661	3582	1
ENSDART00000167854	scn5lab	2.63603	1.18631	0.00517809	0.0456242	3593	1
ENSDART00000194138	CR932999.1	6.34388	0.425975	0.0052131	0.0458817	3597	1
ENSDART00000109720	zgc:163061	0.863126	0.820821	0.00523631	0.0460603	3599	1
ENSDART00000041385	zgc:163061	0.863126	0.820821	0.00523631	0.0460603	3599	1
ENSDART00000004679	icn	12.6971	0.255894	0.00524139	0.0460922	3600	1
ENSDART00000058066	cpxm1a	4.8078	0.448939	0.00524415	0.0461037	3601	1
ENSDART00000184613	cpxm1a	4.8078	0.448939	0.00524415	0.0461037	3601	1
ENSDART00000181169	CABZ01077217.1	6.3269	0.425586	0.00524999	0.0461294	3603	1
ENSDART00000103911	CABZ01077217.1	6.3269	0.425586	0.00524999	0.0461294	3603	1
ENSDART00000059508	pxylp1	0.830899	2.39691	0.0052776	0.0463426	3605	1
ENSDART00000137434	pxylp1	0.830899	2.39691	0.0052776	0.0463426	3605	1
ENSDART00000081961	zgc:113423	4.38488	0.621379	0.00527865	0.0463426	3606	1
ENSDART00000171984	cxcl19	1.85351	0.698414	0.00534751	0.0468174	3616	1
ENSDART00000032151	cotl1	9.4992	0.302017	0.00536896	0.0469785	3618	1
ENSDART00000131785	ddx1	3.57016	0.587841	0.00537038	0.0469785	3619	1
ENSDART00000023963	ddx1	3.57016	0.587841	0.00537038	0.0469785	3619	1
ENSDART00000157197	BX571712.3	3.4165	0.462886	0.00538875	0.0471262	3620	1
ENSDART00000153476	BX571712.3	3.4165	0.462886	0.00538875	0.0471262	3620	1
ENSDART00000153485	BX571712.3	3.4165	0.462886	0.00538875	0.0471262	3620	1
ENSDART00000156058	BX571712.3	3.4165	0.462886	0.00538875	0.0471262	3620	1
ENSDART00000081675	ctnnb2	5.89655	0.433704	0.00539803	0.0471814	3622	1
ENSDART00000170466	gch2	7.69965	0.354205	0.00554101	0.0483243	3630	1
ENSDART00000119540	BX465841.1	-0.606049	2.8017	0.00558453	0.0486257	3635	1
ENSDART00000172796	mesd	6.37374	0.34389	0.00560225	0.0487242	3640	1
ENSDART00000173328	mesd	6.37374	0.34389	0.00560225	0.0487242	3640	1
ENSDART00000163949	mesd	6.37374	0.34389	0.00560225	0.0487242	3640	1
ENSDART00000102515	mesd	6.37374	0.34389	0.00560225	0.0487242	3640	1
ENSDART00000123804	cltcl1	1.84426	1.03073	0.005612	0.0487554	3644	1
ENSDART00000173791	rcor2	4.55801	0.55806	0.00562053	0.0488161	3645	1
ENSDART00000131671	rcor2	4.55801	0.55806	0.00562053	0.0488161	3645	1
ENSDART00000173955	rcor2	4.55801	0.55806	0.00562053	0.0488161	3645	1
ENSDART00000174002	rcor2	4.55801	0.55806	0.00562053	0.0488161	3645	1
ENSDART00000002961	rcor2	4.55801	0.55806	0.00562053	0.0488161	3645	1
ENSDART00000053869	slc44a2	6.19845	0.312776	0.00567358	0.0492094	3650	1
ENSDART00000151467	slc44a2	6.19845	0.312776	0.00567358	0.0492094	3650	1
ENSDART00000129674	slc44a2	6.19845	0.312776	0.00567358	0.0492094	3650	1
ENSDART00000185135	slc44a2	6.19845	0.312776	0.00567358	0.0492094	3650	1
ENSDART00000079283	tmeff1b	7.66625	0.318908	0.00571111	0.0494671	3655	1
ENSDART00000138745	acss2	7.8106	0.267503	0.0057584	0.0498086	3660	1
ENSDART00000141235	acss2	7.8106	0.267503	0.0057584	0.0498086	3660	1
ENSDART00000055054	acss2	7.8106	0.267503	0.0057584	0.0498086	3660	1
ENSDART00000125122	acss2	7.8106	0.267503	0.0057584	0.0498086	3660	1
ENSDART00000190980	acss2	7.8106	0.267503	0.0057584	0.0498086	3660	1
ENSDART00000187676	acss2	7.8106	0.267503	0.0057584	0.0498086	3660	1
ENSDART00000133358	ssuh2rs1	9.10325	0.231453	0.0057609	0.0498166	3661	1
ENSDART00000092347	ssuh2rs1	9.10325	0.231453	0.0057609	0.0498166	3661	1
ENSDART00000145322	ssuh2rs1	9.10325	0.231453	0.0057609	0.0498166	3661	1
ENSDART00000192380	ssuh2rs1	9.10325	0.231453	0.0057609	0.0498166	3661	1

## Sheet: Table S9
Supplementary Table S9. List of transcripts downregulated by 1.3 mM hydroxyurea.
TranscriptID	gene_id	a.value	m.value	p.value	q.value	rank	estimatedDEG
ENSDART00000165551	zgc:109949	4.09646	-1.783	2.24398e-20	1.184e-16	6	1
ENSDART00000060680	fosab	6.49517	-1.16067	6.67305e-18	2.64069e-14	8	1
ENSDART00000043298	fosab	6.49517	-1.16067	6.67305e-18	2.64069e-14	8	1
ENSDART00000142623	si:ch73-7i4.1	3.24007	-1.77658	5.79496e-15	2.03841e-11	9	1
ENSDART00000135947	si:ch73-7i4.1	3.24007	-1.77658	5.79496e-15	2.03841e-11	9	1
ENSDART00000022646	cnot4b	4.62513	-1.18637	9.20718e-13	2.64983e-09	11	1
ENSDART00000145032	cnot4b	4.62513	-1.18637	9.20718e-13	2.64983e-09	11	1
ENSDART00000176004	CR749167.2	3.70888	-1.25988	1.37029e-11	3.61504e-08	12	1
ENSDART00000136028	CR753844.1	4.03416	-1.46993	1.35729e-10	3.3053e-07	13	1
ENSDART00000009323	pla2g1b	6.64693	-0.652627	2.55471e-10	5.77692e-07	14	1
ENSDART00000166307	si:dkey-83h2.3	4.82385	-1.35207	8.04484e-10	1.49814e-06	17	1
ENSDART00000133529	opn8c	5.17133	-1.17335	2.06983e-09	3.47463e-06	18	1
ENSDART00000063831	opn8c	5.17133	-1.17335	2.06983e-09	3.47463e-06	18	1
ENSDART00000019155	btg2	6.93409	-0.707038	3.62621e-09	5.73993e-06	20	1
ENSDART00000161592	zgc:173552	3.8847	-1.10412	6.26252e-09	9.01177e-06	22	1
ENSDART00000193414	zgc:173552	3.8847	-1.10412	6.26252e-09	9.01177e-06	22	1
ENSDART00000186481	zgc:173552	3.8847	-1.10412	6.26252e-09	9.01177e-06	22	1
ENSDART00000181917	zgc:173552	3.8847	-1.10412	6.26252e-09	9.01177e-06	22	1
ENSDART00000152546	zgc:173552	3.8847	-1.10412	6.26252e-09	9.01177e-06	22	1
ENSDART00000129254	zgc:173552	3.8847	-1.10412	6.26252e-09	9.01177e-06	22	1
ENSDART00000147455	si:ch211-77g15.32	5.15098	-0.852276	8.39278e-09	1.09531e-05	24	1
ENSDART00000146201	si:ch211-77g15.32	5.15098	-0.852276	8.39278e-09	1.09531e-05	24	1
ENSDART00000143530	jdp2b	4.5939	-0.914222	2.17266e-08	2.54748e-05	27	1
ENSDART00000014166	jdp2b	4.5939	-0.914222	2.17266e-08	2.54748e-05	27	1
ENSDART00000153231	jdp2b	4.5939	-0.914222	2.17266e-08	2.54748e-05	27	1
ENSDART00000179266	jdp2b	4.5939	-0.914222	2.17266e-08	2.54748e-05	27	1
ENSDART00000168287	bco1l	4.44188	-1.00339	4.24943e-08	4.48428e-05	30	1
ENSDART00000169056	bco1l	4.44188	-1.00339	4.24943e-08	4.48428e-05	30	1
ENSDART00000194878	CR848749.1	6.35136	-0.855741	7.60119e-08	7.76253e-05	31	1
ENSDART00000129239	CU457819.3	1.70201	-1.5478	2.8174e-07	0.000232656	37	1
ENSDART00000161050	ctsbb	4.79315	-0.933095	2.86612e-07	0.000232656	39	1
ENSDART00000166115	ctsbb	4.79315	-0.933095	2.86612e-07	0.000232656	39	1
ENSDART00000166491	BX000985.1	5.28369	-0.860211	3.11081e-07	0.000246205	40	1
ENSDART00000058067	zgc:112160	10.9925	-0.387072	7.49111e-07	0.000545797	43	1
ENSDART00000167600	epgn	5.63096	-0.735564	7.73893e-07	0.000545797	44	1
ENSDART00000191451	epgn	5.63096	-0.735564	7.73893e-07	0.000545797	44	1
ENSDART00000174102	cyp2x10.2	3.09668	-1.10018	1.06856e-06	0.0007354	46	1
ENSDART00000145645	cyp2x10.2	3.09668	-1.10018	1.06856e-06	0.0007354	46	1
ENSDART00000052054	cyp2x10.2	3.09668	-1.10018	1.06856e-06	0.0007354	46	1
ENSDART00000142042	cyp2x10.2	3.09668	-1.10018	1.06856e-06	0.0007354	46	1
ENSDART00000098690	cyp2x10.2	3.09668	-1.10018	1.06856e-06	0.0007354	46	1
ENSDART00000098688	cyp2x10.2	3.09668	-1.10018	1.06856e-06	0.0007354	46	1
ENSDART00000174068	cyp2x10.2	3.09668	-1.10018	1.06856e-06	0.0007354	46	1
ENSDART00000017756	ctsl.1	7.6015	-0.505158	1.46396e-06	0.000986089	47	1
ENSDART00000155591	ctsl.1	7.6015	-0.505158	1.46396e-06	0.000986089	47	1
ENSDART00000156158	ctsl.1	7.6015	-0.505158	1.46396e-06	0.000986089	47	1
ENSDART00000181461	ctsl.1	7.6015	-0.505158	1.46396e-06	0.000986089	47	1
ENSDART00000180178	ctsl.1	7.6015	-0.505158	1.46396e-06	0.000986089	47	1
	NC-002333.11	8.50204	-0.490334	1.56501e-06	0.00103219	48	1
ENSDART00000045770	foxq1a	5.46484	-0.597669	4.25574e-06	0.00249497	54	1
ENSDART00000169498	foxq1a	5.46484	-0.597669	4.25574e-06	0.00249497	54	1
ENSDART00000167332	hamp	6.44936	-0.45236	4.38368e-06	0.00252324	55	1
ENSDART00000168861	hamp	6.44936	-0.45236	4.38368e-06	0.00252324	55	1
ENSDART00000194449	CABZ01044022.1	2.9994	-1.128	5.45917e-06	0.00308618	56	1
ENSDART00000171481	BX324177.5	0.893673	-1.306	6.62652e-06	0.00368039	57	1
ENSDART00000138713	si:dkey-90l23.2	4.93046	-0.884939	7.05226e-06	0.00378407	59	1
ENSDART00000136847	si:dkey-90l23.2	4.93046	-0.884939	7.05226e-06	0.00378407	59	1
ENSDART00000190713	si:dkey-90l23.2	4.93046	-0.884939	7.05226e-06	0.00378407	59	1
ENSDART00000194535	CABZ01048956.1	4.70611	-0.511544	8.03224e-06	0.00423808	60	1
ENSDART00000194323	CABZ01048956.1	4.70611	-0.511544	8.03224e-06	0.00423808	60	1
ENSDART00000194022	CABZ01048956.1	4.70611	-0.511544	8.03224e-06	0.00423808	60	1
ENSDART00000047195	mep1a.1	5.26166	-0.534269	8.74412e-06	0.00453806	61	1
ENSDART00000122034	mep1a.1	5.26166	-0.534269	8.74412e-06	0.00453806	61	1
ENSDART00000164112	si:dkey-191g9.7	6.53506	-0.563078	1.13471e-05	0.00576993	62	1
ENSDART00000148845	BX649485.4	2.21606	-1.4326	1.46097e-05	0.00699466	66	1
ENSDART00000136999	pcxb	7.07286	-0.491814	1.61216e-05	0.00750554	68	1
ENSDART00000073654	pcxb	7.07286	-0.491814	1.61216e-05	0.00750554	68	1
ENSDART00000110381	egr4	4.75672	-0.601179	1.67987e-05	0.00770744	69	1
ENSDART00000137976	si:dkey-21e2.15	6.17942	-0.505041	1.74532e-05	0.00778218	71	1
ENSDART00000132386	si:dkey-21e2.15	6.17942	-0.505041	1.74532e-05	0.00778218	71	1
ENSDART00000148173	si:dkey-21e2.15	6.17942	-0.505041	1.74532e-05	0.00778218	71	1
ENSDART00000105034	cyt1l	11.9346	-0.310338	2.62048e-05	0.0113643	73	1
ENSDART00000105036	cyt1l	11.9346	-0.310338	2.62048e-05	0.0113643	73	1
ENSDART00000142096	cyt1l	11.9346	-0.310338	2.62048e-05	0.0113643	73	1
ENSDART00000169337	ier2a	6.66229	-0.482574	2.99962e-05	0.0128327	74	1
ENSDART00000102508	si:dkey-69o16.5	6.9837	-0.35104	3.90424e-05	0.01614	76	1
ENSDART00000146585	si:dkey-69o16.5	6.9837	-0.35104	3.90424e-05	0.01614	76	1
ENSDART00000127216	fam161a	4.27806	-0.602993	4.15627e-05	0.0164474	80	1
ENSDART00000170377	BX465836.1	4.0066	-0.539886	4.27395e-05	0.0167043	81	1
ENSDART00000160232	BX465836.1	4.0066	-0.539886	4.27395e-05	0.0167043	81	1
ENSDART00000060742	si:dkey-7c18.24	9.2872	-0.37515	4.82734e-05	0.0186371	82	1
ENSDART00000060744	si:dkey-7c18.24	9.2872	-0.37515	4.82734e-05	0.0186371	82	1
ENSDART00000138486	si:dkey-7c18.24	9.2872	-0.37515	4.82734e-05	0.0186371	82	1
ENSDART00000051950	gngt1	9.02816	-0.359098	9.37035e-05	0.0348996	85	1
ENSDART00000139083	gngt1	9.02816	-0.359098	9.37035e-05	0.0348996	85	1
ENSDART00000149150	serpina7	3.99119	-0.444774	0.000106822	0.0385481	87	1
ENSDART00000051448	serpina7	3.99119	-0.444774	0.000106822	0.0385481	87	1
ENSDART00000112495	tcima	6.47906	-0.479678	0.000107152	0.0385481	88	1
ENSDART00000047896	slc15a1b	2.10495	-0.741271	0.000113107	0.0390496	90	1
ENSDART00000081894	trim35-7	4.44482	-0.616699	0.000114071	0.0390496	91	1
ENSDART00000188808	trim35-7	4.44482	-0.616699	0.000114071	0.0390496	91	1
ENSDART00000187511	trim35-7	4.44482	-0.616699	0.000114071	0.0390496	91	1
ENSDART00000159308	trim35-7	4.44482	-0.616699	0.000114071	0.0390496	91	1
	NC-002333.1	11.014	-0.307473	0.000119648	0.0390496	97	1
ENSDART00000148196	AL929237.1	5.60159	-0.550566	0.000121158	0.0391389	98	1
ENSDART00000135176	rnasel4	2.00021	-1.1198	0.000134391	0.0427758	99	1
ENSDART00000112388	rnasel4	2.00021	-1.1198	0.000134391	0.0427758	99	1
ENSDART00000164249	cyp2aa4	5.31575	-0.538331	0.00015691	0.0481813	103	1

## Sheet: Table S10
Supplementary Table S10. List of transcripts downregulated by 6.6 mM hydroxyurea.
TranscriptID	gene_id	a.value	m.value	p.value	q.value	rank	estimatedDEG
ENSDART00000182788	c8b	5.86	-1.57214	4.79781e-36	1.51889e-31	1	1
ENSDART00000057736	c8b	5.86	-1.57214	4.79781e-36	1.51889e-31	1	1
ENSDART00000148846	prss59.1	10.722	-0.96974	1.24101e-34	1.96439e-30	2	1
ENSDART00000009323	pla2g1b	6.28416	-1.38298	8.41877e-28	8.42425e-24	3	1
ENSDART00000172884	hist1h4l	7.41614	-1.20665	1.06441e-27	8.42425e-24	4	1
ENSDART00000173363	hist1h4l	7.41614	-1.20665	1.06441e-27	8.42425e-24	4	1
ENSDART00000173323	hist1h4l	7.41614	-1.20665	1.06441e-27	8.42425e-24	4	1
ENSDART00000173254	hist1h4l	7.41614	-1.20665	1.06441e-27	8.42425e-24	4	1
ENSDART00000173180	hist1h4l	7.41614	-1.20665	1.06441e-27	8.42425e-24	4	1
ENSDART00000173197	hist1h4l	7.41614	-1.20665	1.06441e-27	8.42425e-24	4	1
ENSDART00000173074	hist1h4l	7.41614	-1.20665	1.06441e-27	8.42425e-24	4	1
ENSDART00000183194	hist1h4l	7.41614	-1.20665	1.06441e-27	8.42425e-24	4	1
ENSDART00000185351	hist1h4l	7.41614	-1.20665	1.06441e-27	8.42425e-24	4	1
ENSDART00000185267	hist1h4l	7.41614	-1.20665	1.06441e-27	8.42425e-24	4	1
ENSDART00000182372	hist1h4l	7.41614	-1.20665	1.06441e-27	8.42425e-24	4	1
ENSDART00000181152	hist1h4l	7.41614	-1.20665	1.06441e-27	8.42425e-24	4	1
ENSDART00000191984	hist1h4l	7.41614	-1.20665	1.06441e-27	8.42425e-24	4	1
ENSDART00000186973	hist1h4l	7.41614	-1.20665	1.06441e-27	8.42425e-24	4	1
ENSDART00000187336	hist1h4l	7.41614	-1.20665	1.06441e-27	8.42425e-24	4	1
ENSDART00000187881	hist1h4l	7.41614	-1.20665	1.06441e-27	8.42425e-24	4	1
ENSDART00000186527	hist1h4l	7.41614	-1.20665	1.06441e-27	8.42425e-24	4	1
ENSDART00000189965	hist1h4l	7.41614	-1.20665	1.06441e-27	8.42425e-24	4	1
ENSDART00000192819	hist1h4l	7.41614	-1.20665	1.06441e-27	8.42425e-24	4	1
ENSDART00000190724	hist1h4l	7.41614	-1.20665	1.06441e-27	8.42425e-24	4	1
ENSDART00000185109	hist1h4l	7.41614	-1.20665	1.06441e-27	8.42425e-24	4	1
ENSDART00000182510	hist1h4l	7.41614	-1.20665	1.06441e-27	8.42425e-24	4	1
ENSDART00000188033	hist1h4l	7.41614	-1.20665	1.06441e-27	8.42425e-24	4	1
ENSDART00000121963	hist1h4l	7.41614	-1.20665	1.06441e-27	8.42425e-24	4	1
ENSDART00000179659	CT583728.11	8.79191	-0.993987	4.42803e-27	2.80365e-23	5	1
ENSDART00000158631	CT583728.8	8.73976	-0.995699	8.05272e-27	4.21487e-23	6	1
ENSDART00000193724	CT583728.23	8.75221	-0.993479	9.31964e-27	4.21487e-23	7	1
ENSDART00000180346	CT583728.13	8.76802	-0.955495	5.21901e-25	2.06529e-21	8	1
ENSDART00000060680	fosab	6.52917	-1.12206	1.77217e-24	6.23371e-21	9	1
ENSDART00000043298	fosab	6.52917	-1.12206	1.77217e-24	6.23371e-21	9	1
ENSDART00000087894	zgc:153409	7.6896	-0.967442	4.22184e-22	1.21505e-18	11	1
ENSDART00000148196	AL929237.1	5.16011	-1.47198	1.76567e-21	4.65812e-18	12	1
ENSDART00000172902	cryba1l1	10.5498	-0.76102	3.86386e-21	9.4094e-18	13	1
ENSDART00000047525	cryba1l1	10.5498	-0.76102	3.86386e-21	9.4094e-18	13	1
ENSDART00000058067	zgc:112160	10.8225	-0.734423	9.03205e-21	2.0424e-17	14	1
ENSDART00000145404	crybb1	10.9109	-0.73329	1.19139e-20	2.51446e-17	15	1
ENSDART00000185456	crybb1	10.9109	-0.73329	1.19139e-20	2.51446e-17	15	1
ENSDART00000144341	c6ast4	9.63932	-0.762097	8.40713e-19	1.66346e-15	16	1
ENSDART00000173943	c6ast4	9.63932	-0.762097	8.40713e-19	1.66346e-15	16	1
ENSDART00000144397	c6ast4	9.63932	-0.762097	8.40713e-19	1.66346e-15	16	1
ENSDART00000074463	c6ast4	9.63932	-0.762097	8.40713e-19	1.66346e-15	16	1
	NC-002333.4	14.6244	-0.519039	4.127e-18	7.68545e-15	17	1
	NC-002333.11	8.32258	-0.870754	4.91772e-18	8.64917e-15	18	1
ENSDART00000123832	crybb1l1	10.9906	-0.656873	4.70835e-17	7.8451e-14	19	1
ENSDART00000184930	crybb1l1	10.9906	-0.656873	4.70835e-17	7.8451e-14	19	1
ENSDART00000188713	crybb1l1	10.9906	-0.656873	4.70835e-17	7.8451e-14	19	1
ENSDART00000075992	cryba1b	11.1249	-0.638135	1.07538e-16	1.62115e-13	21	1
ENSDART00000140644	cryba1b	11.1249	-0.638135	1.07538e-16	1.62115e-13	21	1
ENSDART00000178419	cryba1b	11.1249	-0.638135	1.07538e-16	1.62115e-13	21	1
ENSDART00000024558	zgc:92137	7.40948	-0.772324	6.48486e-15	8.92599e-12	23	1
ENSDART00000190006	cryba4	11.7017	-0.576908	6.93877e-15	9.15282e-12	24	1
ENSDART00000046172	cryba4	11.7017	-0.576908	6.93877e-15	9.15282e-12	24	1
ENSDART00000060361	crygm5	5.07228	-1.22317	1.0907e-14	1.38117e-11	25	1
ENSDART00000115384	crygm5	5.07228	-1.22317	1.0907e-14	1.38117e-11	25	1
ENSDART00000037346	ctrb1	11.3943	-0.572904	2.61569e-14	3.1849e-11	26	1
ENSDART00000134525	ctrb1	11.3943	-0.572904	2.61569e-14	3.1849e-11	26	1
ENSDART00000193469	ctrb1	11.3943	-0.572904	2.61569e-14	3.1849e-11	26	1
ENSDART00000137976	si:dkey-21e2.15	5.9911	-0.895342	5.43654e-14	6.37445e-11	27	1
ENSDART00000132386	si:dkey-21e2.15	5.9911	-0.895342	5.43654e-14	6.37445e-11	27	1
ENSDART00000148173	si:dkey-21e2.15	5.9911	-0.895342	5.43654e-14	6.37445e-11	27	1
ENSDART00000188176	AL935186.7	5.27826	-0.960527	8.2041e-14	8.61871e-11	30	1
ENSDART00000022139	zgc:136461	9.66074	-0.629661	3.78853e-13	3.74804e-10	32	1
ENSDART00000194535	CABZ01048956.1	4.64426	-0.697718	7.68551e-13	7.37296e-10	33	1
ENSDART00000194323	CABZ01048956.1	4.64426	-0.697718	7.68551e-13	7.37296e-10	33	1
ENSDART00000194022	CABZ01048956.1	4.64426	-0.697718	7.68551e-13	7.37296e-10	33	1
ENSDART00000161592	zgc:173552	3.795	-1.31755	8.20739e-13	7.64205e-10	34	1
ENSDART00000193414	zgc:173552	3.795	-1.31755	8.20739e-13	7.64205e-10	34	1
ENSDART00000186481	zgc:173552	3.795	-1.31755	8.20739e-13	7.64205e-10	34	1
ENSDART00000181917	zgc:173552	3.795	-1.31755	8.20739e-13	7.64205e-10	34	1
ENSDART00000152546	zgc:173552	3.795	-1.31755	8.20739e-13	7.64205e-10	34	1
ENSDART00000129254	zgc:173552	3.795	-1.31755	8.20739e-13	7.64205e-10	34	1
ENSDART00000073457	zgc:194989	3.01787	-1.86203	2.77428e-12	2.43967e-09	36	1
ENSDART00000180682	zgc:194989	3.01787	-1.86203	2.77428e-12	2.43967e-09	36	1
ENSDART00000049588	crybgx	8.98792	-0.644315	2.9322e-12	2.50885e-09	37	1
	NC-002333.1	10.9095	-0.538335	8.30097e-12	6.91558e-09	38	1
ENSDART00000186841	AL935186.9	5.30018	-0.89614	9.20269e-12	7.47022e-09	39	1
ENSDART00000100309	crybb1l2	7.83143	-0.710939	9.78523e-12	7.73119e-09	40	1
ENSDART00000190592	crybb1l2	7.83143	-0.710939	9.78523e-12	7.73119e-09	40	1
ENSDART00000168480	sycn.2	8.81161	-0.641581	1.00126e-11	7.73119e-09	41	1
	NC-002333.17	11.4995	-0.503035	1.66191e-11	1.16917e-08	45	1
	NC-002333.18	10.8768	-0.529102	2.54909e-11	1.75433e-08	46	1
ENSDART00000054238	mipa	6.20568	-0.876059	3.26017e-11	2.19597e-08	47	1
ENSDART00000110941	crygm2d14	10.527	-0.534491	3.36886e-11	2.22191e-08	48	1
ENSDART00000167850	crygm2d14	10.527	-0.534491	3.36886e-11	2.22191e-08	48	1
ENSDART00000138284	si:dkey-21e2.16	5.98409	-0.664593	4.38952e-11	2.83599e-08	49	1
ENSDART00000133234	si:dkey-21e2.16	5.98409	-0.664593	4.38952e-11	2.83599e-08	49	1
ENSDART00000059014	zgc:173443	4.53656	-1.03861	6.4772e-11	4.02069e-08	51	1
ENSDART00000138565	cela1.6	11.4768	-0.482997	6.7692e-11	4.12114e-08	52	1
ENSDART00000063389	cela1.6	11.4768	-0.482997	6.7692e-11	4.12114e-08	52	1
ENSDART00000135866	cela1.6	11.4768	-0.482997	6.7692e-11	4.12114e-08	52	1
ENSDART00000143159	cela1.6	11.4768	-0.482997	6.7692e-11	4.12114e-08	52	1
ENSDART00000021594	cela1.6	11.4768	-0.482997	6.7692e-11	4.12114e-08	52	1
ENSDART00000190667	cela1.6	11.4768	-0.482997	6.7692e-11	4.12114e-08	52	1
ENSDART00000136999	pcxb	6.9575	-0.737061	8.88944e-11	5.30985e-08	53	1
ENSDART00000073654	pcxb	6.9575	-0.737061	8.88944e-11	5.30985e-08	53	1
ENSDART00000129239	CU457819.3	1.47345	-1.99462	1.13907e-10	6.55648e-08	55	1
ENSDART00000105594	crygmx	9.86451	-0.542588	1.38092e-10	7.68622e-08	56	1
ENSDART00000049135	si:dkey-261m9.12	2.13475	-2.10738	1.59418e-10	8.57403e-08	58	1
ENSDART00000133682	si:dkey-21e2.8	5.00825	-1.01761	1.78847e-10	9.28186e-08	61	1
ENSDART00000134791	si:dkey-21e2.8	5.00825	-1.01761	1.78847e-10	9.28186e-08	61	1
ENSDART00000132929	si:dkey-21e2.8	5.00825	-1.01761	1.78847e-10	9.28186e-08	61	1
ENSDART00000110381	egr4	4.49968	-1.14256	2.03178e-10	1.03745e-07	62	1
ENSDART00000143530	jdp2b	4.58808	-0.95634	2.0675e-10	1.03894e-07	63	1
ENSDART00000014166	jdp2b	4.58808	-0.95634	2.0675e-10	1.03894e-07	63	1
ENSDART00000153231	jdp2b	4.58808	-0.95634	2.0675e-10	1.03894e-07	63	1
ENSDART00000179266	jdp2b	4.58808	-0.95634	2.0675e-10	1.03894e-07	63	1
ENSDART00000033716	socs3a	5.59568	-0.834056	2.17325e-10	1.07501e-07	64	1
ENSDART00000019155	btg2	7.0047	-0.595626	2.24494e-10	1.09339e-07	65	1
ENSDART00000136765	ela2	10.5358	-0.508096	2.46916e-10	1.18437e-07	66	1
ENSDART00000075983	crygmxl2	10.4395	-0.514946	2.7413e-10	1.29528e-07	67	1
ENSDART00000146367	crygmxl2	10.4395	-0.514946	2.7413e-10	1.29528e-07	67	1
ENSDART00000133829	crygmxl2	10.4395	-0.514946	2.7413e-10	1.29528e-07	67	1
ENSDART00000136028	CR753844.1	4.11026	-1.36049	3.71339e-10	1.7288e-07	68	1
ENSDART00000146832	cryba2b	10.7655	-0.497055	4.01523e-10	1.84223e-07	69	1
ENSDART00000127942	cryba2b	10.7655	-0.497055	4.01523e-10	1.84223e-07	69	1
ENSDART00000061442	cryba2b	10.7655	-0.497055	4.01523e-10	1.84223e-07	69	1
ENSDART00000139445	cryba2b	10.7655	-0.497055	4.01523e-10	1.84223e-07	69	1
ENSDART00000176941	cryba2b	10.7655	-0.497055	4.01523e-10	1.84223e-07	69	1
ENSDART00000114943	crygm2d4	11.2006	-0.476049	5.64003e-10	2.55074e-07	70	1
ENSDART00000149466	prss59.2	12.3967	-0.429519	7.88338e-10	3.46628e-07	72	1
ENSDART00000045770	foxq1a	5.39927	-0.753653	1.08217e-09	4.62962e-07	74	1
ENSDART00000169498	foxq1a	5.39927	-0.753653	1.08217e-09	4.62962e-07	74	1
ENSDART00000061481	ela2l	10.8234	-0.475375	1.35234e-09	5.6332e-07	76	1
ENSDART00000079293	ela2l	10.8234	-0.475375	1.35234e-09	5.6332e-07	76	1
ENSDART00000145572	ela2l	10.8234	-0.475375	1.35234e-09	5.6332e-07	76	1
ENSDART00000166307	si:dkey-83h2.3	4.84385	-1.29156	1.42124e-09	5.76843e-07	78	1
ENSDART00000141097	si:dkey-21e2.13	5.31235	-0.772182	1.91097e-09	7.46884e-07	81	1
ENSDART00000136943	si:dkey-21e2.13	5.31235	-0.772182	1.91097e-09	7.46884e-07	81	1
ENSDART00000190075	si:dkey-21e2.13	5.31235	-0.772182	1.91097e-09	7.46884e-07	81	1
ENSDART00000034564	cela1.5	5.21169	-0.766952	2.74593e-09	1.06013e-06	82	1
ENSDART00000140896	cela1.5	5.21169	-0.766952	2.74593e-09	1.06013e-06	82	1
ENSDART00000041349	crygn2	11.7402	-0.438079	2.89032e-09	1.10243e-06	83	1
ENSDART00000144107	lenep	5.36885	-0.922862	4.11648e-09	1.53317e-06	85	1
ENSDART00000009028	ela3l	9.93011	-0.499145	4.95384e-09	1.81267e-06	86	1
ENSDART00000194698	CABZ01044023.1	1.87038	-1.96708	4.98143e-09	1.81267e-06	87	1
ENSDART00000171198	si:dkey-31g6.6	8.36234	-0.570073	5.49098e-09	1.97538e-06	88	1
ENSDART00000160679	si:dkey-31g6.6	8.36234	-0.570073	5.49098e-09	1.97538e-06	88	1
ENSDART00000077661	prss1	11.4954	-0.43555	6.0082e-09	2.11378e-06	89	1
ENSDART00000158624	si:dkey-203a12.9	6.30454	-0.765506	6.74486e-09	2.32097e-06	92	1
ENSDART00000188867	si:dkey-203a12.9	6.30454	-0.765506	6.74486e-09	2.32097e-06	92	1
ENSDART00000186079	hist1h2a3	3.05437	-1.35715	7.74416e-09	2.63618e-06	93	1
ENSDART00000190174	hist1h2a3	3.05437	-1.35715	7.74416e-09	2.63618e-06	93	1
ENSDART00000103006	hist1h2a3	3.05437	-1.35715	7.74416e-09	2.63618e-06	93	1
ENSDART00000188505	hist1h2a3	3.05437	-1.35715	7.74416e-09	2.63618e-06	93	1
ENSDART00000185669	hist1h2a3	3.05437	-1.35715	7.74416e-09	2.63618e-06	93	1
ENSDART00000113033	si:ch211-240l19.6	7.27492	-0.568127	8.4286e-09	2.83864e-06	94	1
ENSDART00000142623	si:ch73-7i4.1	3.50474	-1.26347	1.27108e-08	4.10611e-06	98	1
ENSDART00000135947	si:ch73-7i4.1	3.50474	-1.26347	1.27108e-08	4.10611e-06	98	1
ENSDART00000126982	zgc:158463	9.1807	-0.49322	1.38894e-08	4.44152e-06	99	1
ENSDART00000149536	cryba2a	10.1141	-0.473278	1.45304e-08	4.55905e-06	100	1
ENSDART00000041269	cryba2a	10.1141	-0.473278	1.45304e-08	4.55905e-06	100	1
ENSDART00000150102	cryba2a	10.1141	-0.473278	1.45304e-08	4.55905e-06	100	1
ENSDART00000148637	cryba2a	10.1141	-0.473278	1.45304e-08	4.55905e-06	100	1
ENSDART00000140191	ces3	7.28242	-0.598279	1.4545e-08	4.55905e-06	101	1
ENSDART00000172488	capn3a	6.48865	-0.701448	1.546e-08	4.79835e-06	102	1
ENSDART00000018432	he1.2	-0.206528	-3.68169	1.77132e-08	5.35343e-06	104	1
ENSDART00000034545	cela1.3	4.25726	-0.98176	1.77557e-08	5.35343e-06	105	1
ENSDART00000105034	cyt1l	11.8913	-0.40741	1.82986e-08	5.41401e-06	107	1
ENSDART00000105036	cyt1l	11.8913	-0.40741	1.82986e-08	5.41401e-06	107	1
ENSDART00000142096	cyt1l	11.8913	-0.40741	1.82986e-08	5.41401e-06	107	1
ENSDART00000126215	dap1b	9.06721	-0.489595	1.91669e-08	5.61839e-06	108	1
ENSDART00000171721	dap1b	9.06721	-0.489595	1.91669e-08	5.61839e-06	108	1
ENSDART00000169337	ier2a	6.64686	-0.543193	2.61236e-08	7.45065e-06	111	1
ENSDART00000148478	lim2.5	5.84572	-0.780755	2.8045e-08	7.92722e-06	112	1
ENSDART00000192979	lim2.5	5.84572	-0.780755	2.8045e-08	7.92722e-06	112	1
ENSDART00000005895	pdia2	8.16333	-0.524875	2.86178e-08	8.01754e-06	113	1
ENSDART00000183003	pdia2	8.16333	-0.524875	2.86178e-08	8.01754e-06	113	1
ENSDART00000147073	si:ch73-44m9.5	3.50718	-1.12239	3.12373e-08	8.59921e-06	115	1
ENSDART00000004712	bfsp2	7.38389	-0.604619	3.39873e-08	9.2756e-06	116	1
ENSDART00000178951	bfsp2	7.38389	-0.604619	3.39873e-08	9.2756e-06	116	1
ENSDART00000049687	grifin	6.15983	-0.7097	3.48831e-08	9.43872e-06	117	1
ENSDART00000182662	grifin	6.15983	-0.7097	3.48831e-08	9.43872e-06	117	1
ENSDART00000023677	si:ch211-121a2.2	6.22816	-0.586951	3.68644e-08	9.80717e-06	119	1
ENSDART00000142600	si:ch211-121a2.2	6.22816	-0.586951	3.68644e-08	9.80717e-06	119	1
ENSDART00000145954	si:ch211-121a2.2	6.22816	-0.586951	3.68644e-08	9.80717e-06	119	1
ENSDART00000140166	si:ch211-121a2.2	6.22816	-0.586951	3.68644e-08	9.80717e-06	119	1
ENSDART00000166491	BX000985.1	5.4887	-0.466265	5.40736e-08	1.40317e-05	122	1
ENSDART00000123168	gzmk	5.34296	-0.648349	7.9055e-08	2.01833e-05	124	1
ENSDART00000187993	gzmk	5.34296	-0.648349	7.9055e-08	2.01833e-05	124	1
ENSDART00000124272	crygm2d17	12.3746	-0.37707	9.20897e-08	2.29557e-05	127	1
ENSDART00000175417	crygm2d17	12.3746	-0.37707	9.20897e-08	2.29557e-05	127	1
ENSDART00000132890	crygm2d17	12.3746	-0.37707	9.20897e-08	2.29557e-05	127	1
ENSDART00000110933	crygm2d17	12.3746	-0.37707	9.20897e-08	2.29557e-05	127	1
ENSDART00000113174	crygm2d7	11.2563	-0.405436	1.18057e-07	2.91988e-05	128	1
ENSDART00000135190	crygm2d7	11.2563	-0.405436	1.18057e-07	2.91988e-05	128	1
ENSDART00000147104	si:ch211-251f6.6	7.29338	-0.557145	1.74302e-07	4.27755e-05	129	1
ENSDART00000099030	si:ch211-251f6.6	7.29338	-0.557145	1.74302e-07	4.27755e-05	129	1
ENSDART00000179549	si:ch211-251f6.6	7.29338	-0.557145	1.74302e-07	4.27755e-05	129	1
ENSDART00000132029	crygm2d2	11.3807	-0.394233	1.8096e-07	4.4068e-05	130	1
ENSDART00000129295	crygm2d2	11.3807	-0.394233	1.8096e-07	4.4068e-05	130	1
ENSDART00000134805	crygm2d1	11.4426	-0.392593	1.97575e-07	4.77468e-05	131	1
ENSDART00000133529	opn8c	5.29953	-0.89802	2.37241e-07	5.6006e-05	134	1
ENSDART00000063831	opn8c	5.29953	-0.89802	2.37241e-07	5.6006e-05	134	1
ENSDART00000112797	si:dkeyp-73d8.6	6.48517	-0.543411	2.38828e-07	5.6006e-05	135	1
ENSDART00000143700	si:dkeyp-73d8.6	6.48517	-0.543411	2.38828e-07	5.6006e-05	135	1
ENSDART00000075539	cryaa	6.44352	-0.64661	2.86161e-07	6.66125e-05	136	1
ENSDART00000027973	fabp2	11.345	-0.389922	3.19547e-07	7.3841e-05	137	1
ENSDART00000136984	fabp2	11.345	-0.389922	3.19547e-07	7.3841e-05	137	1
ENSDART00000099425	ctrl	10.0853	-0.426556	3.43787e-07	7.88668e-05	138	1
ENSDART00000133033	ctrl	10.0853	-0.426556	3.43787e-07	7.88668e-05	138	1
ENSDART00000133096	fkbp11	7.4706	-0.559205	4.03309e-07	9.11997e-05	140	1
ENSDART00000053776	fkbp11	7.4706	-0.559205	4.03309e-07	9.11997e-05	140	1
ENSDART00000188825	fkbp11	7.4706	-0.559205	4.03309e-07	9.11997e-05	140	1
ENSDART00000110656	crygm2d20	11.3203	-0.380742	5.79015e-07	0.000128185	143	1
ENSDART00000133149	crygm2d20	11.3203	-0.380742	5.79015e-07	0.000128185	143	1
ENSDART00000161481	opn1sw2	10.9396	-0.392633	6.39269e-07	0.000140542	144	1
ENSDART00000011178	opn1sw2	10.9396	-0.392633	6.39269e-07	0.000140542	144	1
ENSDART00000145610	si:ch211-255g12.6	10.9898	-0.390271	6.73621e-07	0.00014697	145	1
ENSDART00000114568	crygm2d16	10.414	-0.403176	9.12983e-07	0.000195292	148	1
ENSDART00000146188	crygm2d16	10.414	-0.403176	9.12983e-07	0.000195292	148	1
ENSDART00000102508	si:dkey-69o16.5	6.92295	-0.471519	9.23396e-07	0.000196194	149	1
ENSDART00000146585	si:dkey-69o16.5	6.92295	-0.471519	9.23396e-07	0.000196194	149	1
ENSDART00000132049	cela1.2	3.9586	-0.941015	9.95129e-07	0.000210025	150	1
ENSDART00000182791	dre-mir-430b-6	1.30936	-3.78193	1.03821e-06	0.000217668	151	1
ENSDART00000186488	dre-mir-430b-6	1.30936	-3.78193	1.03821e-06	0.000217668	151	1
ENSDART00000182118	dre-mir-430b-6	1.30936	-3.78193	1.03821e-06	0.000217668	151	1
ENSDART00000194449	CABZ01044022.1	3.11355	-0.926977	1.11432e-06	0.000230365	153	1
ENSDART00000020256	lgsn	6.07913	-0.615367	1.12061e-06	0.000230365	154	1
ENSDART00000101928	crygm2d13	11.6957	-0.360539	1.15187e-06	0.000235264	155	1
ENSDART00000101916	crygm2d15	10.4454	-0.398216	1.16209e-06	0.000235831	156	1
ENSDART00000114934	c6ast3	4.57175	-0.963037	1.21409e-06	0.000243264	158	1
ENSDART00000174004	c6ast3	4.57175	-0.963037	1.21409e-06	0.000243264	158	1
ENSDART00000182307	c6ast3	4.57175	-0.963037	1.21409e-06	0.000243264	158	1
ENSDART00000164614	CABZ01019904.1	5.00441	-1.0341	1.23935e-06	0.000246763	159	1
ENSDART00000073404	hist1h2a4	0.652414	-2.41884	1.37919e-06	0.000271195	161	1
ENSDART00000101869	crygm2d12	11.2981	-0.367866	1.46839e-06	0.000285193	163	1
ENSDART00000133093	crygm2d9	11.3935	-0.360438	1.8228e-06	0.000343489	168	1
ENSDART00000111109	crygm2d9	11.3935	-0.360438	1.8228e-06	0.000343489	168	1
ENSDART00000152195	si:ch211-113a14.18	2.63381	-1.30647	2.03739e-06	0.00037941	170	1
ENSDART00000158458	CT583728.7	2.3606	-1.33983	2.1135e-06	0.000391282	171	1
ENSDART00000194878	CR848749.1	6.41261	-0.773551	2.26085e-06	0.000416128	172	1
ENSDART00000104539	lim2.4	7.6365	-0.50352	2.29371e-06	0.000419735	173	1
ENSDART00000144923	lim2.4	7.6365	-0.50352	2.29371e-06	0.000419735	173	1
ENSDART00000186815	lim2.4	7.6365	-0.50352	2.29371e-06	0.000419735	173	1
ENSDART00000181041	lim2.4	7.6365	-0.50352	2.29371e-06	0.000419735	173	1
ENSDART00000017756	ctsl.1	7.60601	-0.511638	2.4349e-06	0.000443011	174	1
ENSDART00000155591	ctsl.1	7.60601	-0.511638	2.4349e-06	0.000443011	174	1
ENSDART00000156158	ctsl.1	7.60601	-0.511638	2.4349e-06	0.000443011	174	1
ENSDART00000181461	ctsl.1	7.60601	-0.511638	2.4349e-06	0.000443011	174	1
ENSDART00000180178	ctsl.1	7.60601	-0.511638	2.4349e-06	0.000443011	174	1
ENSDART00000167600	epgn	5.71544	-0.580215	2.5243e-06	0.000456653	175	1
ENSDART00000191451	epgn	5.71544	-0.580215	2.5243e-06	0.000456653	175	1
ENSDART00000101802	crygm2f	5.18621	-0.727472	3.41736e-06	0.000611224	177	1
ENSDART00000053367	hmgn3	8.62286	-0.420119	4.39e-06	0.000780779	178	1
ENSDART00000135620	hmgn3	8.62286	-0.420119	4.39e-06	0.000780779	178	1
ENSDART00000179908	hmgn3	8.62286	-0.420119	4.39e-06	0.000780779	178	1
ENSDART00000190431	dre-mir-430b-10	2.84644	-2.04757	4.64658e-06	0.000821795	179	1
ENSDART00000186012	dre-mir-430b-10	2.84644	-2.04757	4.64658e-06	0.000821795	179	1
ENSDART00000190646	dre-mir-430b-10	2.84644	-2.04757	4.64658e-06	0.000821795	179	1
ENSDART00000183313	dre-mir-430b-10	2.84644	-2.04757	4.64658e-06	0.000821795	179	1
ENSDART00000190190	dre-mir-430b-10	2.84644	-2.04757	4.64658e-06	0.000821795	179	1
ENSDART00000193158	dre-mir-430b-10	2.84644	-2.04757	4.64658e-06	0.000821795	179	1
ENSDART00000182284	dre-mir-430b-10	2.84644	-2.04757	4.64658e-06	0.000821795	179	1
ENSDART00000186064	dre-mir-430b-10	2.84644	-2.04757	4.64658e-06	0.000821795	179	1
ENSDART00000129847	dre-mir-430b-10	2.84644	-2.04757	4.64658e-06	0.000821795	179	1
ENSDART00000122891	tmem97	5.56025	-0.651648	4.73981e-06	0.000833627	180	1
ENSDART00000157271	tmem97	5.56025	-0.651648	4.73981e-06	0.000833627	180	1
ENSDART00000108719	crygm2d10	11.3564	-0.347137	5.18876e-06	0.000907545	181	1
ENSDART00000147358	crygm2d10	11.3564	-0.347137	5.18876e-06	0.000907545	181	1
ENSDART00000152732	BX901942.1	1.62808	-1.12695	5.47781e-06	0.000947631	183	1
ENSDART00000164915	scinla	8.46338	-0.432327	6.01949e-06	0.00102454	186	1
ENSDART00000130522	sik1	5.16835	-0.377869	7.12013e-06	0.00118636	190	1
ENSDART00000083033	sik1	5.16835	-0.377869	7.12013e-06	0.00118636	190	1
ENSDART00000137741	sik1	5.16835	-0.377869	7.12013e-06	0.00118636	190	1
ENSDART00000165932	sik1	5.16835	-0.377869	7.12013e-06	0.00118636	190	1
ENSDART00000078277	msmo1	5.83976	-0.649837	7.79136e-06	0.00129141	191	1
ENSDART00000176004	CR749167.2	4.00417	-0.70099	7.92268e-06	0.00130633	192	1
ENSDART00000142918	kirrel3a	5.3837	-0.826669	7.97363e-06	0.00130792	193	1
ENSDART00000135756	kirrel3a	5.3837	-0.826669	7.97363e-06	0.00130792	193	1
ENSDART00000190375	kirrel3a	5.3837	-0.826669	7.97363e-06	0.00130792	193	1
ENSDART00000183954	kirrel3a	5.3837	-0.826669	7.97363e-06	0.00130792	193	1
ENSDART00000113414	kirrel3a	5.3837	-0.826669	7.97363e-06	0.00130792	193	1
ENSDART00000146146	si:ch211-240l19.7	2.29442	-1.12989	8.24614e-06	0.00134565	194	1
ENSDART00000146319	crygm2d3	11.2988	-0.339773	8.3799e-06	0.00136047	195	1
ENSDART00000123763	crygm2d3	11.2988	-0.339773	8.3799e-06	0.00136047	195	1
ENSDART00000124600	crygm2d21	11.1338	-0.344762	8.91002e-06	0.00143915	196	1
ENSDART00000139101	crygm2d21	11.1338	-0.344762	8.91002e-06	0.00143915	196	1
ENSDART00000156727	si:dkey-108k21.21	2.11087	-0.745346	1.01872e-05	0.00162688	197	1
ENSDART00000183252	si:dkey-108k21.21	2.11087	-0.745346	1.01872e-05	0.00162688	197	1
ENSDART00000194260	CR385050.2	4.54413	-0.661904	1.02016e-05	0.00162688	198	1
ENSDART00000194566	CR385050.2	4.54413	-0.661904	1.02016e-05	0.00162688	198	1
ENSDART00000161683	BX548028.1	3.38815	-0.903712	1.02265e-05	0.00162688	199	1
ENSDART00000147441	lim2.1	6.58481	-0.566313	1.09101e-05	0.00171836	201	1
ENSDART00000078800	lim2.1	6.58481	-0.566313	1.09101e-05	0.00171836	201	1
ENSDART00000140378	ponzr3	4.45304	-0.691929	1.12848e-05	0.00175987	203	1
ENSDART00000134423	ponzr3	4.45304	-0.691929	1.12848e-05	0.00175987	203	1
ENSDART00000053304	si:ch211-114n24.6	4.64796	-0.56298	1.36646e-05	0.00209998	206	1
ENSDART00000059012	zgc:136254	2.87919	-0.681106	1.54679e-05	0.00232076	211	1
ENSDART00000099031	zgc:136254	2.87919	-0.681106	1.54679e-05	0.00232076	211	1
ENSDART00000147455	si:ch211-77g15.32	5.31077	-0.53697	1.6393e-05	0.00243994	212	1
ENSDART00000146201	si:ch211-77g15.32	5.31077	-0.53697	1.6393e-05	0.00243994	212	1
ENSDART00000126625	si:dkey-108k21.10	1.84525	-1.89329	1.66933e-05	0.00246951	214	1
ENSDART00000162837	zgc:123103	10.7774	-0.337285	1.75396e-05	0.00257069	216	1
ENSDART00000170821	zgc:123103	10.7774	-0.337285	1.75396e-05	0.00257069	216	1
ENSDART00000162005	cfhl2	3.94119	-0.699462	1.86373e-05	0.00270651	218	1
ENSDART00000054460	egr1	6.36941	-0.476887	2.14141e-05	0.00305373	222	1
ENSDART00000012050	apoa1a	13.471	-0.276095	2.17903e-05	0.00309344	223	1
ENSDART00000078151	fosb	1.84589	-1.5786	2.63913e-05	0.00366446	228	1
ENSDART00000136463	fosb	1.84589	-1.5786	2.63913e-05	0.00366446	228	1
ENSDART00000133487	fosb	1.84589	-1.5786	2.63913e-05	0.00366446	228	1
ENSDART00000130206	fosb	1.84589	-1.5786	2.63913e-05	0.00366446	228	1
ENSDART00000180375	fosb	1.84589	-1.5786	2.63913e-05	0.00366446	228	1
ENSDART00000186757	chia.1	6.71961	-0.532447	2.92235e-05	0.00400501	231	1
ENSDART00000172459	chia.1	6.71961	-0.532447	2.92235e-05	0.00400501	231	1
ENSDART00000141031	BX004774.2	3.84892	-0.837944	3.02703e-05	0.00411286	233	1
ENSDART00000137418	BX004774.2	3.84892	-0.837944	3.02703e-05	0.00411286	233	1
ENSDART00000131848	BX004774.2	3.84892	-0.837944	3.02703e-05	0.00411286	233	1
ENSDART00000155109	hyi	6.16239	-0.539281	3.14034e-05	0.00424859	234	1
ENSDART00000044089	hyi	6.16239	-0.539281	3.14034e-05	0.00424859	234	1
ENSDART00000158333	hyi	6.16239	-0.539281	3.14034e-05	0.00424859	234	1
ENSDART00000091013	si:dkey-57a22.15	7.70078	-0.44258	3.32432e-05	0.00445364	236	1
ENSDART00000161050	ctsbb	5.0056	-0.527751	3.33411e-05	0.00445364	237	1
ENSDART00000166115	ctsbb	5.0056	-0.527751	3.33411e-05	0.00445364	237	1
ENSDART00000132038	si:dkey-22i16.7	5.85555	-0.414289	3.9344e-05	0.00509512	244	1
ENSDART00000170917	junbb	4.10009	-0.801118	3.9431e-05	0.00509512	245	1
ENSDART00000142714	si:ch211-251f6.7	3.07089	-0.814868	4.57755e-05	0.00586705	247	1
ENSDART00000162289	si:ch211-251f6.7	3.07089	-0.814868	4.57755e-05	0.00586705	247	1
ENSDART00000154851	zgc:153405	2.63908	-1.1278	5.49865e-05	0.00679985	256	1
ENSDART00000108972	sycn.1	5.46601	-0.659262	6.1742e-05	0.00757608	258	1
ENSDART00000101902	crygm2d8	11.5435	-0.301203	6.38149e-05	0.00778367	259	1
ENSDART00000184959	crygm2d8	11.5435	-0.301203	6.38149e-05	0.00778367	259	1
ENSDART00000135853	crygm2d11	10.206	-0.334545	6.60295e-05	0.00797848	262	1
ENSDART00000101923	crygm2d11	10.206	-0.334545	6.60295e-05	0.00797848	262	1
ENSDART00000149555	ca4b	5.82509	-0.530901	6.72283e-05	0.00809245	263	1
ENSDART00000062024	ca4b	5.82509	-0.530901	6.72283e-05	0.00809245	263	1
ENSDART00000149349	ca4b	5.82509	-0.530901	6.72283e-05	0.00809245	263	1
ENSDART00000058964	apoa2	13.8619	-0.251343	7.29121e-05	0.00871038	265	1
ENSDART00000135084	apoa2	13.8619	-0.251343	7.29121e-05	0.00871038	265	1
ENSDART00000132689	apoa2	13.8619	-0.251343	7.29121e-05	0.00871038	265	1
ENSDART00000115383	he1.1	0.764584	-1.73183	7.66725e-05	0.00909101	267	1
ENSDART00000080329	he1.1	0.764584	-1.73183	7.66725e-05	0.00909101	267	1
ENSDART00000034586	cela1.4	5.61405	-0.501679	7.90238e-05	0.00933484	268	1
ENSDART00000155201	BX322555.3	5.6666	-0.481444	8.2211e-05	0.00967522	269	1
ENSDART00000154067	BX322555.3	5.6666	-0.481444	8.2211e-05	0.00967522	269	1
ENSDART00000155741	BX322555.3	5.6666	-0.481444	8.2211e-05	0.00967522	269	1
ENSDART00000067844	asgrl1	3.39582	-0.811015	8.85598e-05	0.0102322	274	1
ENSDART00000135422	asgrl1	3.39582	-0.811015	8.85598e-05	0.0102322	274	1
ENSDART00000147992	asgrl1	3.39582	-0.811015	8.85598e-05	0.0102322	274	1
ENSDART00000101845	crygm2d5	11.3764	-0.298167	9.09234e-05	0.0104671	275	1
ENSDART00000146460	crygm2d5	11.3764	-0.298167	9.09234e-05	0.0104671	275	1
ENSDART00000148845	BX649485.4	2.35674	-1.16051	9.15132e-05	0.0104968	276	1
ENSDART00000002242	C20H6orf58	7.07676	-0.406702	9.51666e-05	0.0108765	277	1
ENSDART00000064419	C20H6orf58	7.07676	-0.406702	9.51666e-05	0.0108765	277	1
ENSDART00000177690	lctlb	4.39622	-0.873711	0.00010092	0.0114104	280	1
ENSDART00000184949	lctlb	4.39622	-0.873711	0.00010092	0.0114104	280	1
ENSDART00000163598	dusp2	4.76439	-0.724788	0.000106017	0.0119017	282	1
ENSDART00000158723	sncb	4.61746	-0.733446	0.000107029	0.0119307	284	1
ENSDART00000163316	CR383676.2	11.6009	-0.287637	0.000111186	0.0122646	287	1
ENSDART00000186386	sncgb	1.54861	-1.53834	0.000117412	0.0129064	288	1
ENSDART00000126716	paics	7.9252	-0.389579	0.000119762	0.0130951	289	1
ENSDART00000136475	paics	7.9252	-0.389579	0.000119762	0.0130951	289	1
ENSDART00000132247	paics	7.9252	-0.389579	0.000119762	0.0130951	289	1
ENSDART00000048164	paics	7.9252	-0.389579	0.000119762	0.0130951	289	1
ENSDART00000134461	zgc:193690	-0.785421	-3.16069	0.000130665	0.0141664	292	1
ENSDART00000146835	zgc:193690	-0.785421	-3.16069	0.000130665	0.0141664	292	1
ENSDART00000102886	zgc:193690	-0.785421	-3.16069	0.000130665	0.0141664	292	1
ENSDART00000108748	crygm2d18	10.8485	-0.305025	0.000133187	0.0143905	293	1
ENSDART00000174614	crygm2d18	10.8485	-0.305025	0.000133187	0.0143905	293	1
ENSDART00000127216	fam161a	4.453	-0.289682	0.000137501	0.0148061	294	1
ENSDART00000061007	mt2	8.0673	-0.351197	0.000139976	0.0149709	296	1
ENSDART00000187062	slc15a1a	2.25853	-1.27678	0.000150854	0.0159877	298	1
ENSDART00000190352	slc15a1a	2.25853	-1.27678	0.000150854	0.0159877	298	1
ENSDART00000190387	slc15a1a	2.25853	-1.27678	0.000150854	0.0159877	298	1
ENSDART00000187308	slc15a1a	2.25853	-1.27678	0.000150854	0.0159877	298	1
ENSDART00000191130	slc15a1a	2.25853	-1.27678	0.000150854	0.0159877	298	1
ENSDART00000170033	slc15a1a	2.25853	-1.27678	0.000150854	0.0159877	298	1
ENSDART00000064400	si:ch211-113a14.24	1.66252	-1.17488	0.000154942	0.0163505	300	1
ENSDART00000164202	igf2bp2b	2.18496	-1.06049	0.000162318	0.0169593	303	1
ENSDART00000157924	igf2bp2b	2.18496	-1.06049	0.000162318	0.0169593	303	1
ENSDART00000161380	igf2bp2b	2.18496	-1.06049	0.000162318	0.0169593	303	1
ENSDART00000185318	igf2bp2b	2.18496	-1.06049	0.000162318	0.0169593	303	1
ENSDART00000174868	igf2bp2b	2.18496	-1.06049	0.000162318	0.0169593	303	1
ENSDART00000168189	igf2bp2b	2.18496	-1.06049	0.000162318	0.0169593	303	1
ENSDART00000174102	cyp2x10.2	3.17137	-0.971899	0.000164497	0.0171304	304	1
ENSDART00000145645	cyp2x10.2	3.17137	-0.971899	0.000164497	0.0171304	304	1
ENSDART00000052054	cyp2x10.2	3.17137	-0.971899	0.000164497	0.0171304	304	1
ENSDART00000142042	cyp2x10.2	3.17137	-0.971899	0.000164497	0.0171304	304	1
ENSDART00000098690	cyp2x10.2	3.17137	-0.971899	0.000164497	0.0171304	304	1
ENSDART00000098688	cyp2x10.2	3.17137	-0.971899	0.000164497	0.0171304	304	1
ENSDART00000174068	cyp2x10.2	3.17137	-0.971899	0.000164497	0.0171304	304	1
ENSDART00000138713	si:dkey-90l23.2	5.10642	-0.543575	0.000165668	0.0171958	305	1
ENSDART00000136847	si:dkey-90l23.2	5.10642	-0.543575	0.000165668	0.0171958	305	1
ENSDART00000190713	si:dkey-90l23.2	5.10642	-0.543575	0.000165668	0.0171958	305	1
ENSDART00000150301	fnbp1b	-1.71457	-4.87675	0.000170399	0.0175717	307	1
ENSDART00000163577	fnbp1b	-1.71457	-4.87675	0.000170399	0.0175717	307	1
ENSDART00000161647	fnbp1b	-1.71457	-4.87675	0.000170399	0.0175717	307	1
ENSDART00000180467	fnbp1b	-1.71457	-4.87675	0.000170399	0.0175717	307	1
ENSDART00000184006	fnbp1b	-1.71457	-4.87675	0.000170399	0.0175717	307	1
ENSDART00000184952	fnbp1b	-1.71457	-4.87675	0.000170399	0.0175717	307	1
ENSDART00000097338	napaa	3.49508	-1.07033	0.000174422	0.0179281	308	1
ENSDART00000133433	celf2	2.33799	-1.24346	0.000180101	0.0184519	309	1
ENSDART00000139439	celf2	2.33799	-1.24346	0.000180101	0.0184519	309	1
ENSDART00000135942	celf2	2.33799	-1.24346	0.000180101	0.0184519	309	1
ENSDART00000138873	celf2	2.33799	-1.24346	0.000180101	0.0184519	309	1
ENSDART00000132615	celf2	2.33799	-1.24346	0.000180101	0.0184519	309	1
ENSDART00000077926	celf2	2.33799	-1.24346	0.000180101	0.0184519	309	1
ENSDART00000128368	celf2	2.33799	-1.24346	0.000180101	0.0184519	309	1
ENSDART00000017443	celf2	2.33799	-1.24346	0.000180101	0.0184519	309	1
ENSDART00000004679	icn	12.7443	-0.255495	0.000186439	0.0190397	310	1
ENSDART00000167467	ccl33.3	1.39525	-1.82101	0.000198485	0.0200116	314	1
ENSDART00000167528	si:dkey-183i3.5	10.9717	-0.293773	0.000199825	0.0200827	315	1
ENSDART00000101147	si:dkey-183i3.5	10.9717	-0.293773	0.000199825	0.0200827	315	1
ENSDART00000034740	fut9d	7.98614	-0.355506	0.000218981	0.0218003	318	1
ENSDART00000167187	fut9d	7.98614	-0.355506	0.000218981	0.0218003	318	1
ENSDART00000189557	DYNC2H1	1.61867	-1.78876	0.000225326	0.0222918	320	1
ENSDART00000185291	DYNC2H1	1.61867	-1.78876	0.000225326	0.0222918	320	1
ENSDART00000182047	DYNC2H1	1.61867	-1.78876	0.000225326	0.0222918	320	1
ENSDART00000188662	DYNC2H1	1.61867	-1.78876	0.000225326	0.0222918	320	1
ENSDART00000145290	bcl2a	-0.48184	-3.33142	0.00023832	0.0232862	324	1
ENSDART00000140315	BX470185.2	1.05156	-2.1675	0.000243139	0.0236113	326	1
ENSDART00000145379	fblim1	5.71375	-0.444489	0.00024462	0.0236639	327	1
ENSDART00000139720	fblim1	5.71375	-0.444489	0.00024462	0.0236639	327	1
ENSDART00000121883	mybpc2a	5.17712	-0.638692	0.000250779	0.0240581	330	1
ENSDART00000103457	mybpc2a	5.17712	-0.638692	0.000250779	0.0240581	330	1
ENSDART00000159497	mybpc2a	5.17712	-0.638692	0.000250779	0.0240581	330	1
ENSDART00000112452	si:dkeyp-73d8.9	6.08012	-0.469841	0.000261504	0.0249359	332	1
ENSDART00000145432	si:dkeyp-73d8.9	6.08012	-0.469841	0.000261504	0.0249359	332	1
ENSDART00000144203	sec61g	10.3097	-0.305981	0.000265602	0.0252506	333	1
ENSDART00000146024	sec61g	10.3097	-0.305981	0.000265602	0.0252506	333	1
ENSDART00000146687	sec61g	10.3097	-0.305981	0.000265602	0.0252506	333	1
ENSDART00000146074	sec61g	10.3097	-0.305981	0.000265602	0.0252506	333	1
ENSDART00000160281	abraxas2	1.95524	-1.37315	0.000270895	0.0256766	334	1
ENSDART00000083628	ddit3	1.89868	-1.06881	0.000274128	0.0259055	335	1
ENSDART00000037126	eno2	5.70819	-0.320858	0.000276233	0.0260268	336	1
ENSDART00000141559	eno2	5.70819	-0.320858	0.000276233	0.0260268	336	1
ENSDART00000151681	eno2	5.70819	-0.320858	0.000276233	0.0260268	336	1
ENSDART00000189990	eno2	5.70819	-0.320858	0.000276233	0.0260268	336	1
ENSDART00000183382	pcdh2g28	4.26353	-0.745515	0.000280417	0.0263425	337	1
ENSDART00000111335	pcdh2g28	4.26353	-0.745515	0.000280417	0.0263425	337	1
ENSDART00000114039	pcdh2g28	4.26353	-0.745515	0.000280417	0.0263425	337	1
ENSDART00000170346	pcdh2g28	4.26353	-0.745515	0.000280417	0.0263425	337	1
ENSDART00000161783	pcdh2g28	4.26353	-0.745515	0.000280417	0.0263425	337	1
ENSDART00000193254	pcdh2g28	4.26353	-0.745515	0.000280417	0.0263425	337	1
ENSDART00000163975	pcdh2g28	4.26353	-0.745515	0.000280417	0.0263425	337	1
ENSDART00000189052	pcdh2g28	4.26353	-0.745515	0.000280417	0.0263425	337	1
ENSDART00000135733	pcdh2g28	4.26353	-0.745515	0.000280417	0.0263425	337	1
ENSDART00000125521	pcdh2g28	4.26353	-0.745515	0.000280417	0.0263425	337	1
ENSDART00000159435	pcdh2g28	4.26353	-0.745515	0.000280417	0.0263425	337	1
ENSDART00000063533	aqp12	6.62265	-0.386532	0.00028385	0.0265078	339	1
ENSDART00000105952	aqp8a.2	6.73156	-0.438004	0.000294045	0.0272091	342	1
ENSDART00000184145	aqp8a.2	6.73156	-0.438004	0.000294045	0.0272091	342	1
ENSDART00000142815	fdps	6.84554	-0.451849	0.000294799	0.0272091	343	1
ENSDART00000059928	fdps	6.84554	-0.451849	0.000294799	0.0272091	343	1
ENSDART00000130353	fdps	6.84554	-0.451849	0.000294799	0.0272091	343	1
ENSDART00000122272	fdps	6.84554	-0.451849	0.000294799	0.0272091	343	1
ENSDART00000184401	fdps	6.84554	-0.451849	0.000294799	0.0272091	343	1
ENSDART00000078734	a2ml	7.54948	-0.363265	0.000300943	0.0276955	344	1
ENSDART00000157481	a2ml	7.54948	-0.363265	0.000300943	0.0276955	344	1
ENSDART00000109283	scpp7	1.50365	-1.29471	0.000305825	0.0280632	345	1
ENSDART00000191914	scpp7	1.50365	-1.29471	0.000305825	0.0280632	345	1
ENSDART00000112495	tcima	6.55515	-0.349415	0.000309986	0.0283628	346	1
ENSDART00000169821	cyp2aa8	6.59784	-0.329289	0.000322934	0.0293777	348	1
ENSDART00000161812	cyp2aa8	6.59784	-0.329289	0.000322934	0.0293777	348	1
ENSDART00000023793	mipb	5.85663	-0.495626	0.000326827	0.029562	350	1
ENSDART00000149528	fabp1b.1	11.3221	-0.273855	0.00033264	0.0299168	352	1
ENSDART00000149554	rpl31	12.8412	-0.244227	0.000344941	0.0308479	354	1
ENSDART00000149851	rpl31	12.8412	-0.244227	0.000344941	0.0308479	354	1
ENSDART00000185964	CT583728.24	2.24341	-1.11075	0.000348634	0.0310513	355	1
ENSDART00000150088	BX649485.2	3.11869	-0.419346	0.000353009	0.0311296	359	1
ENSDART00000152877	zgc:112285	5.14315	-0.478152	0.00035467	0.0311893	360	1
ENSDART00000075351	zgc:112285	5.14315	-0.478152	0.00035467	0.0311893	360	1
ENSDART00000194193	AL772373.1	3.04912	-0.679707	0.000363155	0.0318118	361	1
ENSDART00000151370	prodha	1.43609	-2.11477	0.000371112	0.0322765	364	1
ENSDART00000151281	prodha	1.43609	-2.11477	0.000371112	0.0322765	364	1
ENSDART00000091331	prodha	1.43609	-2.11477	0.000371112	0.0322765	364	1
ENSDART00000066620	krtt1c19e	12.294	-0.25017	0.000389584	0.0334625	368	1
ENSDART00000151398	krtt1c19e	12.294	-0.25017	0.000389584	0.0334625	368	1
ENSDART00000139865	aldob	11.1508	-0.271828	0.000396444	0.0339206	370	1
ENSDART00000132363	aldob	11.1508	-0.271828	0.000396444	0.0339206	370	1
ENSDART00000138319	aldob	11.1508	-0.271828	0.000396444	0.0339206	370	1
ENSDART00000139103	aldob	11.1508	-0.271828	0.000396444	0.0339206	370	1
ENSDART00000075744	aldob	11.1508	-0.271828	0.000396444	0.0339206	370	1
ENSDART00000184735	aldob	11.1508	-0.271828	0.000396444	0.0339206	370	1
ENSDART00000148120	ephb2a	5.22581	-0.35073	0.000403888	0.0344643	371	1
ENSDART00000184524	ephb2a	5.22581	-0.35073	0.000403888	0.0344643	371	1
ENSDART00000190409	ephb2a	5.22581	-0.35073	0.000403888	0.0344643	371	1
ENSDART00000110377	zgc:194398	0.791836	-2.17182	0.000433831	0.0366246	375	1
ENSDART00000170518	anxa1c	9.03362	-0.335478	0.000444394	0.0374166	376	1
ENSDART00000166183	anxa1c	9.03362	-0.335478	0.000444394	0.0374166	376	1
ENSDART00000162368	anxa1c	9.03362	-0.335478	0.000444394	0.0374166	376	1
ENSDART00000161876	anxa1c	9.03362	-0.335478	0.000444394	0.0374166	376	1
ENSDART00000186042	il6r	3.22128	-0.778959	0.000490357	0.0408903	379	1
ENSDART00000163338	il6r	3.22128	-0.778959	0.000490357	0.0408903	379	1
ENSDART00000086165	setd1ba	2.00448	-1.24479	0.000490818	0.0408903	380	1
ENSDART00000171983	setd1ba	2.00448	-1.24479	0.000490818	0.0408903	380	1
ENSDART00000153137	cx23	4.16772	-0.729607	0.00050411	0.0417777	382	1
ENSDART00000076293	cx23	4.16772	-0.729607	0.00050411	0.0417777	382	1
ENSDART00000140450	cx23	4.16772	-0.729607	0.00050411	0.0417777	382	1
ENSDART00000162378	tradv24.0.3	-6.69959	-4.90004	0.000510797	0.0421533	383	1
ENSDART00000157069	si:ch211-212c13.8	7.48444	-0.343283	0.000511304	0.0421533	384	1
ENSDART00000139016	si:ch211-38m6.6	3.13163	-0.998467	0.000516639	0.0423724	386	1
ENSDART00000114241	si:ch211-38m6.6	3.13163	-0.998467	0.000516639	0.0423724	386	1
ENSDART00000176910	si:ch211-38m6.6	3.13163	-0.998467	0.000516639	0.0423724	386	1
ENSDART00000153754	BX000438.2	6.26983	-0.40796	0.0005294	0.0433068	387	1
ENSDART00000150238	si:dkey-185p13.1	1.93459	-1.41064	0.000542024	0.0442253	388	1
ENSDART00000139387	atp1b1b	4.8355	-0.539272	0.000544925	0.0443476	389	1
ENSDART00000171474	CT583728.6	2.29481	-0.987069	0.000560405	0.0453366	391	1
ENSDART00000145999	prx	2.68684	-0.868257	0.000561373	0.0453366	392	1
ENSDART00000134244	prx	2.68684	-0.868257	0.000561373	0.0453366	392	1
ENSDART00000181855	prx	2.68684	-0.868257	0.000561373	0.0453366	392	1
ENSDART00000185021	prx	2.68684	-0.868257	0.000561373	0.0453366	392	1
ENSDART00000142533	pdzrn3a	-2.44166	-6.09995	0.000581487	0.0468415	393	1
ENSDART00000112965	pdzrn3a	-2.44166	-6.09995	0.000581487	0.0468415	393	1
ENSDART00000157592	si:ch211-213c4.5	3.11694	-0.656294	0.000592077	0.0472435	396	1
ENSDART00000172795	si:ch73-368j24.12	-0.951818	-3.41326	0.000596281	0.0474298	398	1
ENSDART00000157433	CT583728.5	2.45955	-0.934761	0.000606469	0.047999	400	1
ENSDART00000132543	klhdc8b	-0.46504	-3.2804	0.000619776	0.0488082	402	1
ENSDART00000101709	hbaa2	-2.54045	-5.15527	0.000623143	0.0489515	403	1

[truncated: 8 more sheets: Table S11, Table S12, Table S13, Table S14, Table S15, Table S16, Table S17, Table S18]
